# Supplementary material for: Genome diversity of marine phages recovered from Mediterranean metagenomes: Size matters
Source: PLoS Genet. 2017 Sep 25;13(9):e1007018. doi: 10.1371/journal.pgen.1007018 (PMC5628999; doi:10.1371/journal.pgen.1007018)
Supplement: S1 Table — (XLSX) [file pgen.1007018.s013.xlsx]

## Sheet: pVOG (1)
	Table S1. Phage Orthologous Groups assigne to one representative of each protein viral cluster
	Protein cluster representative	pVOG categories
	Med-Ae1-75mDCM-C10-cds1|Med-Ae1-75mDCM-C10
	Med-Ae1-75mDCM-C10-cds2|Med-Ae1-75mDCM-C10
	Med-Ae1-75mDCM-C10-cds3|Med-Ae1-75mDCM-C10
	Med-Ae1-75mDCM-C10-cds4|Med-Ae1-75mDCM-C10
	Med-Ae1-75mDCM-C10-cds5|Med-Ae1-75mDCM-C10
	Med-Ae1-75mDCM-C10-cds6|Med-Ae1-75mDCM-C10
	Med-Ae1-75mDCM-C10-cds7|Med-Ae1-75mDCM-C10
	Med-Ae1-75mDCM-C10-cds8|Med-Ae1-75mDCM-C10
	Med-Ae1-75mDCM-C10-cds9|Med-Ae1-75mDCM-C10
	Med-Ae1-75mDCM-C10-cds10|Med-Ae1-75mDCM-C10
	Med-Ae1-75mDCM-C10-cds12|Med-Ae1-75mDCM-C10	VOG0481: -; 5' nucleotidase; 5' nucleotidase, deoxy family protein; DNA repair exonuclease; ORF035; Phi92_gp079; SPBc2 prophage-derived 5'(3')-deoxyribonucleotidase; Upf81.2; conserved hypothetical protein; deoxyribonucleotidase; gp30.2 conserved hypothetical protein; haloacid dehalogenase-like hydrolase; haloacid dehalogenase-like hydrolase domain-containing protein; hypothetical protein; hypoth…
	Med-Ae1-75mDCM-C10-cds13|Med-Ae1-75mDCM-C10	VOG4100: hypothetical protein
	Med-Ae1-75mDCM-C10-cds14|Med-Ae1-75mDCM-C10
	Med-Ae1-75mDCM-C10-cds15|Med-Ae1-75mDCM-C10
	Med-Ae1-75mDCM-C10-cds16|Med-Ae1-75mDCM-C10
	Med-Ae1-75mDCM-C10-cds17|Med-Ae1-75mDCM-C10	VOG1086: Srh; Srh transcription modulator; gp39; hypothetical protein; modulator of transcription; postulated decoy of host sigma32; postulated decoy of simga32; putative Srh transcription modulator; putative decoy of sigma 32; putative transcription modulator; transcription modulator; transcription modulator [Escherichia phage e11/2]; transcription modulator [Escherichia phage wV7]
	Med-Ae1-75mDCM-C10-cds18|Med-Ae1-75mDCM-C10
	Med-Ae1-75mDCM-C10-cds19|Med-Ae1-75mDCM-C10
	Med-Ae1-75mDCM-C10-cds20|Med-Ae1-75mDCM-C10	VOG4067: Zn-peptidase; hypothetical protein; metal-dependent hydrolase; peptidase; putative peptidase; putative peptidase M20
	Med-Ae1-75mDCM-C10-cds21|Med-Ae1-75mDCM-C10	VOG0028: 20; 5 -3 exonuclease; 5' - 3' exonuclease; 5' to 3' exonuclease; 5' to 3' exonuclease-like protein; 5'-3' exonuclease; 5'-3' exonuclease-like protein; 5'-3'-exonuclease; 5'-3'exonuclease; 5'-exonuclease similar to N-terminal domains of DNA polymerase I; 5\'-3\' exonuclease-like protein; DNA exonuclease; DNA polymerase; DNA polymerase I; DNA polymerase I thermostable; P41; Phi92_gp085; Pu…
	Med-Ae1-75mDCM-C10-cds22|Med-Ae1-75mDCM-C10
	Med-Ae1-75mDCM-C10-cds23|Med-Ae1-75mDCM-C10
	Med-Ae1-75mDCM-C10-cds24|Med-Ae1-75mDCM-C10	VOG6887: hypothetical protein
	Med-Ae1-75mDCM-C10-cds25|Med-Ae1-75mDCM-C10	VOG1831: hypothetical protein
	Med-Ae1-75mDCM-C10-cds26|Med-Ae1-75mDCM-C10
	Med-Ae1-75mDCM-C10-cds27|Med-Ae1-75mDCM-C10
	Med-Ae1-75mDCM-C10-cds28|Med-Ae1-75mDCM-C10
	Med-Ae1-75mDCM-C10-cds29|Med-Ae1-75mDCM-C10
	Med-Ae1-75mDCM-C10-cds30|Med-Ae1-75mDCM-C10	VOG4562: hyphothetical protein; hypothetical protein
	Med-Ae1-75mDCM-C10-cds31|Med-Ae1-75mDCM-C10
	Med-Ae1-75mDCM-C10-cds32|Med-Ae1-75mDCM-C10	VOG1020: -; DnaB-like helicase; ORF040; gp53; gp66; gp67; gp68; gp70; gp71; gp73; hypothetical membrane protein; hypothetical protein; putative predicted product
	Med-Ae1-75mDCM-C10-cds33|Med-Ae1-75mDCM-C10
	Med-Ae1-75mDCM-C10-cds34|Med-Ae1-75mDCM-C10	VOG2368: phage tail length tape-measure protein; pore-forming tail protein; pore-forming tail tip protein; pore-forming tail tip protein pb2; putative pore forming tail tip protein; putative pore forming tail tip protein Pb2; putative pore-forming tail tip protein; tape measure protein
	Med-Ae1-75mDCM-C10-cds35|Med-Ae1-75mDCM-C10
	Med-Ae1-75mDCM-C10-cds36|Med-Ae1-75mDCM-C10	VOG4551: TerL; hyphothetical protein; hypothetical protein; putative predicted product
	Med-Ae1-75mDCM-C10-cds37|Med-Ae1-75mDCM-C10	VOG4052: hypothetical protein
	Med-Ae1-75mDCM-C10-cds38|Med-Ae1-75mDCM-C10	VOG4734: e34; hypothetical protein
	Med-Ae1-75mDCM-C10-cds39|Med-Ae1-75mDCM-C10	VOG3056: gp018; gp46; gp49; gp50; gp52; gp54; hypothetical protein
	Med-Ae1-75mDCM-C10-cds40|Med-Ae1-75mDCM-C10
	Med-Ae1-75mDCM-C10-cds41|Med-Ae1-75mDCM-C10	VOG4204: FtsZ inhibitor protein; FtsZ inhibitor protein Kil; Kil protein; host killing protein; hypothetical protein; kilR; membrane carboxypeptidase; prophage Kil protein; putative Kil protein
	Med-Ae1-75mDCM-C10-cds42|Med-Ae1-75mDCM-C10
	Med-Ae1-75mDCM-C10-cds43|Med-Ae1-75mDCM-C10
	Med-Ae1-75mDCM-C10-cds44|Med-Ae1-75mDCM-C10	VOG8477: hypothetical protein; putative structural protein
	Med-Ae1-75mDCM-C10-cds45|Med-Ae1-75mDCM-C10	VOG5907: gp054; gp055; hypothetical protein
	Med-Ae1-75mDCM-C10-cds46|Med-Ae1-75mDCM-C10	VOG1836: hypothetical protein
	Med-Ae1-75mDCM-C10-cds47|Med-Ae1-75mDCM-C10	VOG7892: Phi92_gp187; hypothetical protein; putative dehalogenase hydrolase-like protein; putative hydrolase
	Med-Ae1-75mDCM-C10-cds48|Med-Ae1-75mDCM-C10
	Med-Ae1-75mDCM-C10-cds49|Med-Ae1-75mDCM-C10	VOG4126: hypothetical protein
	Med-Ae1-75mDCM-C10-cds50|Med-Ae1-75mDCM-C10
	Med-Ae1-75mDCM-C10-cds51|Med-Ae1-75mDCM-C10	VOG4101: hypothetical protein; putative predicted product
	Med-Ae1-75mDCM-C10-cds52|Med-Ae1-75mDCM-C10
	Med-Ae1-75mDCM-C10-cds53|Med-Ae1-75mDCM-C10
	Med-Ae1-75mDCM-C10-cds54|Med-Ae1-75mDCM-C10
	Med-Ae1-75mDCM-C10-cds55|Med-Ae1-75mDCM-C10	VOG4155: gp41; hypothetical protein
	Med-Ae1-75mDCM-C10-cds56|Med-Ae1-75mDCM-C10
	Med-Ae1-75mDCM-C10-cds57|Med-Ae1-75mDCM-C10
	Med-Ae1-75mDCM-C10-cds58|Med-Ae1-75mDCM-C10	VOG1401: gp53; gp63; gp66; gp67; gp71; gp74; hypothetical protein
	Med-Ae1-75mDCM-C10-cds59|Med-Ae1-75mDCM-C10
	Med-Ae1-75mDCM-C10-cds60|Med-Ae1-75mDCM-C10	VOG6194: putative inner membrane spanin component
	Med-Ae1-75mDCM-C10-cds61|Med-Ae1-75mDCM-C10
	Med-Ae1-75mDCM-C10-cds62|Med-Ae1-75mDCM-C10	VOG9619: hypothetical protein
	Med-Ae1-75mDCM-C10-cds63|Med-Ae1-75mDCM-C10
	Med-Ae1-75mDCM-C10-cds64|Med-Ae1-75mDCM-C10
	Med-Ae1-75mDCM-C10-cds65|Med-Ae1-75mDCM-C10
	Med-Ae1-75mDCM-C10-cds66|Med-Ae1-75mDCM-C10	VOG6774: hypothetical protein
	Med-Ae1-75mDCM-C10-cds67|Med-Ae1-75mDCM-C10
	Med-Ae1-75mDCM-C10-cds69|Med-Ae1-75mDCM-C10
	Med-Ae1-75mDCM-C10-cds70|Med-Ae1-75mDCM-C10	VOG7554: hypothetical protein; putative exoribonuclease
	Med-Ae1-75mDCM-C10-cds71|Med-Ae1-75mDCM-C10	VOG8429: hypothetical protein; putative predicted product
	Med-Ae1-75mDCM-C10-cds72|Med-Ae1-75mDCM-C10
	Med-Ae1-75mDCM-C10-cds73|Med-Ae1-75mDCM-C10
	Med-Ae1-75mDCM-C10-cds74|Med-Ae1-75mDCM-C10
	Med-Ae1-75mDCM-C10-cds75|Med-Ae1-75mDCM-C10	VOG4577: gp48; gp50; hypothetical protein
	Med-Ae1-75mDCM-C10-cds76|Med-Ae1-75mDCM-C10	VOG3386: gp14; gp17; gp85; hypothetical protein; putative predicted product
	Med-Ae1-75mDCM-C10-cds77|Med-Ae1-75mDCM-C10	VOG4045: hypothetical protein; internal virion protein; putative internal virion protein
	Med-Ae1-75mDCM-C10-cds78|Med-Ae1-75mDCM-C10	VOG4044: base plate wedge subunit; hypothetical protein
	Med-Ae1-75mDCM-C10-cds79|Med-Ae1-75mDCM-C10	VOG4080: hyphothetical protein; hypothetical protein; hypothetical protein [Escherichia phage 2 JES-2013]
	Med-Ae1-75mDCM-C10-cds80|Med-Ae1-75mDCM-C10	VOG7644: hypothetical protein
	Med-Ae1-75mDCM-C10-cds82|Med-Ae1-75mDCM-C10	VOG0408: Clamp loader small subunit, DNA polymerase accessory protein; DNA polymerase accessory protein; DNA polymerase accessory protein clamp loader subunit; DNA polymerase accessory protein, clamp-loader subunit; DNA polymerase clamp loader subunit; DNA polymerase clamp loader subunit I; Gp62 clamp loader subunit DNA polymerase accessory protein; Putative clamp loader subunit; T4-like clamp lo…
	Med-Ae1-75mDCM-C10-cds83|Med-Ae1-75mDCM-C10	VOG4199: hypothetical protein
	Med-Ae1-75mDCM-C10-cds84|Med-Ae1-75mDCM-C10
	Med-Ae1-75mDCM-C10-cds85|Med-Ae1-75mDCM-C10
	Med-Ae1-75mDCM-C10-cds87|Med-Ae1-75mDCM-C10	VOG6247: cAMP-dependent Kef-type K+ transport system; cAMP-dependent Kef-type K+ transporter; potassium voltage-gated channel subfamily A member 1 protein; putative potassium channel protein; putative predicted product
	Med-Ae1-75mDCM-C10-cds88|Med-Ae1-75mDCM-C10
	Med-Ae1-75mDCM-C10-cds89|Med-Ae1-75mDCM-C10	VOG0409: -; DNA polymerase accessory protein, sliding clamp; DNA polymerase processivity component; DNA polymerase processivity factor; Gp45 sliding clamp DNA polymerase accessory protein; Possible sliding clamp; Putative DNA sliding clamp polymerase; T4-like sliding clamp protein; clamp loader subunit; gp45; gp45 sliding clamp; gp45 sliding clamp DNA polymerase; gp45 sliding clamp DNA polymerase…
	Med-Ae1-75mDCM-C10-cds90|Med-Ae1-75mDCM-C10
	Med-Ae1-75mDCM-C10-cds91|Med-Ae1-75mDCM-C10
	Med-Ae1-75mDCM-C10-cds92|Med-Ae1-75mDCM-C10
	Med-Ae1-75mDCM-C10-cds93|Med-Ae1-75mDCM-C10
	Med-Ae1-75mDCM-C10-cds94|Med-Ae1-75mDCM-C10	VOG4559: hypothetical protein
	Med-Ae1-75mDCM-C10-cds95|Med-Ae1-75mDCM-C10	VOG4587: -; VI; VI protein; minor coat protein; protein VI; putative predicted product
	Med-Ae1-75mDCM-C10-cds96|Med-Ae1-75mDCM-C10
	Med-Ae1-75mDCM-C10-cds97|Med-Ae1-75mDCM-C10	VOG4040: MbpZ; ORF236; flavodoxin; hypothetical protein; putative predicted product
	Med-Ae1-75mDCM-C10-cds98|Med-Ae1-75mDCM-C10
	Med-Ae1-75mDCM-C10-cds99|Med-Ae1-75mDCM-C10
	Med-Ae1-75mDCM-C10-cds100|Med-Ae1-75mDCM-C10	VOG4573: hypothetical protein
	Med-Ae1-75mDCM-C10-cds101|Med-Ae1-75mDCM-C10
	Med-Ae1-75mDCM-C10-cds102|Med-Ae1-75mDCM-C10	VOG6449: hypothetical protein; putative predicted product
	Med-Ae1-75mDCM-C10-cds103|Med-Ae1-75mDCM-C10
	Med-Ae1-75mDCM-C10-cds104|Med-Ae1-75mDCM-C10
	Med-Ae1-75mDCM-C10-cds105|Med-Ae1-75mDCM-C10	VOG4549: hypothetical protein; putative predicted product
	Med-Ae1-75mDCM-C10-cds106|Med-Ae1-75mDCM-C10
	Med-Ae1-75mDCM-C10-cds107|Med-Ae1-75mDCM-C10	VOG0083: AAA domain ATPase; ATPase; ATPase containing protein; DNA repair exo subunit 2; DNA repair protein; Gp46 recombination endonuclease subunit; ORF009; Putative recombination endonuclease subunit; RecF recombinase protein; RecF/RecN/SMC N terminal domain protein; RncB; SbcC like protein; SbcC type exonuclease; chromosome segregation protein; chromosome segregation protein SMC; double-strand…
	Med-Ae1-75mDCM-C10-cds108|Med-Ae1-75mDCM-C10	VOG4575: hypothetical protein
	Med-Ae1-75mDCM-C10-cds110|Med-Ae1-75mDCM-C10
	Med-Ae1-75mDCM-C10-cds111|Med-Ae1-75mDCM-C10
	Med-Ae1-75mDCM-C10-cds112|Med-Ae1-75mDCM-C10	VOG4119: gp53; gp54; hypothetical protein
	Med-Ae1-75mDCM-C10-cds113|Med-Ae1-75mDCM-C10	VOG6338: hypothetical protein
	Med-Ae1-75mDCM-C10-cds114|Med-Ae1-75mDCM-C10	VOG0982: 3' to 5' DNA exonuclease; 3'-5' exonuclease; DNA exonuclease; DNA exonuclease A; DNA exonuclease X; DNA polymerase; DNA polymerase III; DNA polymerase III PolC, epsilon subunit; DNA polymerase III PolC-type; DNA polymerase III alpha subunit; DNA polymerase III epsilon subunit; DNA polymerase III subunit; DNA polymerase III subunit epsilon; DNA polymerase associated exonuclease; DexA exon…
	Med-Ae1-75mDCM-C10-cds115|Med-Ae1-75mDCM-C10	VOG3222: -; RB32ORF217c hypothetical protein; RB69ORF231c hypothetical protein; hypothetical protein; hypothetical protein ACG-C40_0219 [Enterobacteria phage vB_EcoM_ACG-C40]; putative predicted product
	Med-Ae1-75mDCM-C10-cds116|Med-Ae1-75mDCM-C10	VOG7188: hypothetical protein
	Med-Ae1-75mDCM-C10-cds117|Med-Ae1-75mDCM-C10
	Med-Ae1-75mDCM-C10-cds118|Med-Ae1-75mDCM-C10
	Med-Ae1-75mDCM-C10-cds119|Med-Ae1-75mDCM-C10	VOG0998: 7-cyano-7-deazaguanosine; BcepGomrgp37; QueE; QueE domain protein; QueE-like queosine biosynthesis protein; gp5; hypothetical phage protein; hypothetical protein; orgamic radical activating enzyme; organic radical activating enzyme; organic radical activating enzyme [Enterobacteria phage 9g]; putative NrdG; putative queuosine biosynthesis protein; putative radical activating enzyme; queu…
	Med-Ae1-75mDCM-C10-cds120|Med-Ae1-75mDCM-C10	VOG1006: ATP-dependent helicase; ERF protein; PD-(D/E)XK nuclease; PD-(D/E)XK nuclease superfamily protein; RecB family exonuclease; conserved uncharacterised protein; exonuclease; exonuclease protein; gp1; gp105; gp232; gp40; gp42; gp45; gp46; gp47; gp49; gp50; gp51; gp52; gp53; gp56; gp58; gp59; gp60; gp62; gp63; gp65; gp66; gp67; gp68; gp69; gp70; helicase; helicase subunit; hypothetical cyano…
	Med-Ae1-75mDCM-C10-cds121|Med-Ae1-75mDCM-C10	VOG4037: hypothetical protein; hypothetical protein [Escherichia phage vB_EcoM_FFH2]; tail fiber protein
	Med-Ae1-75mDCM-C10-cds123|Med-Ae1-75mDCM-C10	VOG0473: -; DNA repair/recombination protein UvsY; Putative recombination protein; UvsY; Recombination, repair and ssDNA binding protein UvsY; Single stranded DNA-binding protein,phage-associated; UvsY; UvsY recombination protein; UvsY recombination repair and single-stranded DNA binding protein; UvsY recombination repair and ssDNA binding protein; UvsY recombination, repair and single-stranded D…
	Med-Ae1-75mDCM-C10-cds124|Med-Ae1-75mDCM-C10	VOG4697: hypothetical protein
	Med-Ae1-75mDCM-C10-cds125|Med-Ae1-75mDCM-C10
	Med-Ae1-75mDCM-C10-cds126|Med-Ae1-75mDCM-C10
	Med-Ae1-75mDCM-C10-cds128|Med-Ae1-75mDCM-C10
	Med-Ae1-75mDCM-C10-cds129|Med-Ae1-75mDCM-C10	VOG4071: gp76; hypothetical protein; putative predicted product
	Med-Ae1-75mDCM-C10-cds131|Med-Ae1-75mDCM-C10	VOG0465: -; Gp22 prohead core protein; Possible prohead core scaffold protein; Putative prohead core scaffold protein; T4-like prohead core scaffold protein; gp22 prohead core protein; gp22 prohead core scaffold protein; gp22 scaffold prohead core protein; head scaffolding protein; hypothetical protein; major prohead-scaffolding core protein; mrohead core scaffold protein; phage prohead assembly …
	Med-Ae1-75mDCM-C10-cds132|Med-Ae1-75mDCM-C10	VOG0351: Gp21 prohead core scaffold and protease; Gp21 prohead protease; Probable phage prohead core protein precursor; Prohead core protein protease; Putative prohead core scaffold protein and protease; capsid maturation protease; gp151; gp21; gp21 prohead core and protease; gp21 prohead core scaffold and protease; gp21 prohead core scaffold protease; gp21 prohead core scaffold protein; gp21 pro…
	Med-Ae1-75mDCM-C10-cds133|Med-Ae1-75mDCM-C10
	Med-Ae1-75mDCM-C10-cds134|Med-Ae1-75mDCM-C10
	Med-Ae1-75mDCM-C10-cds135|Med-Ae1-75mDCM-C10
	Med-Ae1-75mDCM-C10-cds138|Med-Ae1-75mDCM-C10	VOG0356: Gp18 tail sheath protein; Phage tail sheath protein; Possible phage tail sheath protein; Probable phage tail sheath protein; Putative tail sheath protein; contractile sheath protein; contractile tail sheath protein; gp13, phage tail sheath protein; gp16; gp18; gp18 tail sheath monomer; gp18 tail sheath monomer protein; gp18 tail sheath protein; gp19; gp21; gp22 protein; gp30, phage tail …
	Med-Ae1-75mDCM-C10-cds139|Med-Ae1-75mDCM-C10	VOG5779: hypothetical protein
	Med-Ae1-75mDCM-C10-cds142|Med-Ae1-75mDCM-C10	VOG0461: -; Gp14 neck protein; Putative neck protein II; T4-like phage head completion, neck hetero-dimeric protein (T4-like gp14); T4-like phage head completion, neckhetero-dimeric protein; Virus neck protein; distal tail protein; gp14 head completion; gp14 head completion protein; gp14 neck protein; head completion; head completion neck hetero-dimeric protein; head completion protein; head comp…
	Med-Ae1-75mDCM-C10-cds143|Med-Ae1-75mDCM-C10	VOG0460: -; Gp13 neck protein; Possible phage neck protein; Putative neck protein I; T4-like phage head completion, neck hetero-dimeric protein (T4-like gp13); gp13 neck protein; head completion; head completion neck hetero-dimeric protein; head completion protein; head completion, neck hetero-dimeric protein; head completion-like protein; hypothetical protein; neck and head completion; neck prot…
	Med-Ae1-75mDCM-C10-cds144|Med-Ae1-75mDCM-C10	VOG9876: hypothetical protein; putative tail fiber protein
	Med-Ae1-75mDCM-C10-cds145|Med-Ae1-75mDCM-C10
	Med-Ae1-75mDCM-C10-cds148|Med-Ae1-75mDCM-C10
	Med-Ae1-75mDCM-C10-cds150|Med-Ae1-75mDCM-C10
	Med-Ae1-75mDCM-C10-cds153|Med-Ae1-75mDCM-C10
	Med-Ae1-75mDCM-C10-cds154|Med-Ae1-75mDCM-C10	VOG4561: hypothetical protein
	Med-Ae1-75mDCM-C10-cds155|Med-Ae1-75mDCM-C10
	Med-Ae1-75mDCM-C10-cds157|Med-Ae1-75mDCM-C10
	Med-Ae1-75mDCM-C10-cds158|Med-Ae1-75mDCM-C10
	Med-Ae1-75mDCM-C10-cds159|Med-Ae1-75mDCM-C10	VOG4080: hyphothetical protein; hypothetical protein; hypothetical protein [Escherichia phage 2 JES-2013]
	Med-Ae1-75mDCM-C10-cds160|Med-Ae1-75mDCM-C10	VOG0018: 24; ATP dependent DNA ligase; ATP dependent DNA ligase domain protein; ATP-dependent DNA ligase; ATP-dependent DNA ligase [Enterobacteria phage 9g]; ATP-dependent DNA ligase [Escherichia phage vB_EcoM_FFH2]; ATP-dependent DNA ligase-like protein; DNA Ligase; DNA ligase; DNA ligase (ATP); DNA ligase [Escherichia phage e11/2]; DNA ligase protein; DNA ligase, ATP-dependent; DNA ligase, phag…
	Med-Ae1-75mDCM-C10-cds161|Med-Ae1-75mDCM-C10
	Med-Ae1-75mDCM-C10-cds162|Med-Ae1-75mDCM-C10
	Med-Ae1-75mDCM-C10-cds163|Med-Ae1-75mDCM-C10
	Med-Ae1-75mDCM-C10-cds166|Med-Ae1-75mDCM-C10
	Med-Ae1-75mDCM-C10-cds167|Med-Ae1-75mDCM-C10	VOG4025: BcepGomrgp31; hypothetical protein; putative queuosine tRNA-ribosyltransferase; queuine tRNA-ribosyltransferase; queuosine tRNA-ribosyltransferase; queuosine tRNA-ribosyltransferase [Enterobacteria phage 9g]
	Med-Ae1-75mDCM-C10-cds168|Med-Ae1-75mDCM-C10	VOG0080: ORF003; TmpG; Virulence Associated protein; VlrC protein; VrlC; VrlC protein; VrlC virulence-associated protein-like protein; adsorption associated tail protein; adsorption-associated tail protein; baseplate wedge initiator; baseplate wedge tail fiber connector; conserved phage associated protein; gp106; gp108; gp14 neck protein; gp16.2; gp37; gp40; hypothetical protein; neck protein; ph…
	Med-Ae1-75mDCM-C10-cds169|Med-Ae1-75mDCM-C10	VOG4715: hypothetical protein
	Med-Ae1-75mDCM-C10-cds170|Med-Ae1-75mDCM-C10	VOG7445: gp10; hypothetical protein
	Med-Ae1-75mDCM-C10-cds171|Med-Ae1-75mDCM-C10	VOG4111: hyphothetical protein; hypothetical protein; putative predicted product
	Med-Ae1-75mDCM-C10-cds172|Med-Ae1-75mDCM-C10	VOG4695: hypothetical protein
	Med-Ae1-75mDCM-C10-cds173|Med-Ae1-75mDCM-C10	VOG4550: hypothetical protein; putative predicted product
	Med-Ae1-75mDCM-C10-cds174|Med-Ae1-75mDCM-C10
	Med-Ae1-75mDCM-C10-cds177|Med-Ae1-75mDCM-C10	VOG0452: Base plate wedge protein 53; Gp53 baseplate wedge subunit; Putative baseplate wedge subunit; base plate wedge 53 family protein; base plate wedge completion; base plate wedge component; base plate wedge family protein; base plate wedge protein; baseplate structural protein; baseplate wedge; baseplate wedge completion; baseplate wedge component; baseplate wedge component gp53; baseplate w…
	Med-Ae1-75mDCM-C10-cds178|Med-Ae1-75mDCM-C10	VOG0477: Gp48 putative tail tube associated base plate protein; Putative baseplate tail tube cap; T4-like baseplate tail tubbe cap; T4-like baseplate tail tube cap; Tail-tube assembly protein; base plate; base plate [Enterobacteria phage RB32]; baseplate hub subunit; baseplate protein; baseplate subunit; baseplate tail tube cap; baseplate tail tube cap protein; baseplate tail tube junction; gp48;…
	Med-Ae1-75mDCM-C10-cds179|Med-Ae1-75mDCM-C10	VOG0451: Gp4 head completion protein; Holliday junction resolvase; PfWMP4_17; Possible phage head completion protein; Putative head completion protein; T4-like head completion protein; T7-like endonuclease; T7-like phage endonuclease; endodeoxyribonuclease I; endonuclease; endonuclease I; endonuclease-like protein; gp134; gp3; gp4 head completion; gp4 head completion [Enterobacteria phage RB14]; …
	Med-Ae1-75mDCM-C10-cds180|Med-Ae1-75mDCM-C10	VOG4595: hypothetical protein
	Med-Ae1-75mDCM-C10-cds181|Med-Ae1-75mDCM-C10	VOG1005: PE-PGRS family protein; gp25; gp26; gp27; gp28; gp29; gp30; gp31; hypothetical protein; minor tail protein; minor tail subunit; tail protein
	Med-Ae1-75mDCM-C10-cds182|Med-Ae1-75mDCM-C10	VOG0997: -; Gp26 baseplate hub subunit; Putative base plate hub assembly catalyst; Putative base plate hub subunit protein; Putative baseplate hub assembly catalyst; Putative baseplate hub subunit; Putative baseplate hub subunit protein; T4 bacteriophage base plate protein; base plate assembly protein; base plate family protein; base plate hub assembly catalyst; base plate hub subunit; base plate…
	Med-Ae1-75mDCM-C10-cds184|Med-Ae1-75mDCM-C10
	Med-Ae1-75mDCM-C10-cds186|Med-Ae1-75mDCM-C10	VOG4064: ORF231; TreB; hypothetical protein; putative predicted product
	Med-Ae1-75mDCM-C10-cds187|Med-Ae1-75mDCM-C10
	Med-Ae1-75mDCM-C10-cds188|Med-Ae1-75mDCM-C10	VOG0499: D11 protein; DNA binding like family protein; DNA binding protein-like protein; Gp32 T4-like ssDNA binding protein; Gp32 single-strand DNA binding protein; Probable phage ssDNA binding protein; Putative single stranded DNA binding protein; gp173; gp32 DNA binding protein like protein; gp32 single-stranded DNA binding protein; gp32 ssDNA binding protein; gp32.4; gp377; hypothetical protei…
	Med-Ae1-75mDCM-C10-cds189|Med-Ae1-75mDCM-C10	VOG1860: gp57; gp60; gp64; hypothetical protein
	Med-Ae1-75mDCM-C10-cds190|Med-Ae1-75mDCM-C10
	Med-Ae1-75mDCM-C10-cds191|Med-Ae1-75mDCM-C10	VOG1861: gp58; gp61; gp65; hypothetical protein
	Med-Ae1-75mDCM-C10-cds192|Med-Ae1-75mDCM-C10	VOG1031: conserved exported protein of unknown function; gp30; gp44; hypothetical protein; queuine tRNA-ribosyltransferase; structure protein; telomeric repeat-binding factor 2
	Med-Ae1-75mDCM-C10-cds193|Med-Ae1-75mDCM-C10	VOG1384: HNH endonuclease; HNH endonuclease domain protein; gp1
	Med-Ae1-75mDCM-C10-cds194|Med-Ae1-75mDCM-C10	VOG4472: base plate; baseplate protein; putative baseplate protein; putative structural protein; structural protein
	Med-Ae1-75mDCM-C10-cds195|Med-Ae1-75mDCM-C10
	Med-Ae1-75mDCM-C10-cds196|Med-Ae1-75mDCM-C10
	Med-Ae1-75mDCM-C10-cds197|Med-Ae1-75mDCM-C10
	Med-Ae1-75mDCM-C10-cds198|Med-Ae1-75mDCM-C10	VOG1134: gp49; gp57; gp59; gp61; gp62; hypothetical protein; putative predicted product
	Med-Ae1-75mDCM-C10-cds199|Med-Ae1-75mDCM-C10
	Med-Ae1-75mDCM-C10-cds200|Med-Ae1-75mDCM-C10	VOG1701: hypothetical protein
	Med-Ae1-75mDCM-C10-cds201|Med-Ae1-75mDCM-C10	VOG0677: HD_4 domain protein; ORF246; gp162; gp304; gp54; guanosine-3', 5'-bis(diphosphate)3'-pyrophosphohydrolase; guanosine-3',5'-bis(diphosphate) 3'-pyrophosphohydrolase; hypothetical protein; hypothetical protein ORF_0028; metal dependent phosphohydrolase; metal dependent phosphohydrolase HD region; putative HD-domain/PDEase-like protein; putative guanosine polyphosphate pyrophospho hydrolase…
	Med-Ae1-75mDCM-C10-cds202|Med-Ae1-75mDCM-C10	VOG0058: AAA domain protein; DNA replication protein; HNH nuclease; ORF046; P-Starvation inducible protein; P-starvation inducible protein; Phi92_gp060; PhoH; PhoH P-starvation inducible protein; PhoH domain containing protein; PhoH domain protein; PhoH family protein; PhoH family-like protein; PhoH phosphate starvation-inducible protein; PhoH protein; PhoH-like phosphate starvation inducible pro…
	Med-Ae1-75mDCM-C10-cds203|Med-Ae1-75mDCM-C10	VOG0390: -; FmdB domain-containing protein; FmdB family putative regulatory protein; FmdB family regulatory protein; FmdB family transcriptional regulator; Zinc ribbon domain protein; conserved hypothetical protein; conserved putative regulatory protein, FmdB family; gp21; gp230; gp39.2; gp39.2 conserved hypothetical protein; gp39.2 hypothetical protein; hypothetical cyanophage protein; hypotheti…
	Med-Ae1-75mDCM-C10-cds204|Med-Ae1-75mDCM-C10
	Med-Ae1-75mDCM-C10-cds205|Med-Ae1-75mDCM-C10
	Med-Ae1-75mDCM-C10-cds206|Med-Ae1-75mDCM-C10
	Med-Ae1-75mDCM-C10-cds207|Med-Ae1-75mDCM-C10
	Med-Ae1-75mDCM-C10-cds208|Med-Ae1-75mDCM-C10
	Med-Ae1-75mDCM-C10-cds209|Med-Ae1-75mDCM-C10
	Med-Ae1-75mDCM-C10-cds210|Med-Ae1-75mDCM-C10
	Med-Ae1-75mDCM-C10-cds211|Med-Ae1-75mDCM-C10
	Med-Ae1-75mDCM-C10-cds212|Med-Ae1-75mDCM-C10	VOG7644: hypothetical protein
	Med-Ae1-75mDCM-C10-cds213|Med-Ae1-75mDCM-C10
	Med-Ae1-75mDCM-C10-cds214|Med-Ae1-75mDCM-C10
	Med-Ae1-75mDCM-C10-cds215|Med-Ae1-75mDCM-C10
	Med-Ae1-75mDCM-C10-cds216|Med-Ae1-75mDCM-C10
	Med-Ae1-75mDCM-C10-cds217|Med-Ae1-75mDCM-C10
	Med-Ae1-75mDCM-C10-cds218|Med-Ae1-75mDCM-C10	VOG8902: putative variable tail fiber protein; tail fiber; tail fiber protein
	Med-Ae1-75mDCM-C10-cds219|Med-Ae1-75mDCM-C10
	Med-Ae1-75mDCM-C10-cds220|Med-Ae1-75mDCM-C10
	Med-Ae1-75mDCM-C10-cds221|Med-Ae1-75mDCM-C10
	Med-Ae1-75mDCM-C10-cds222|Med-Ae1-75mDCM-C10
	Med-Ae1-75mDCM-C10-cds223|Med-Ae1-75mDCM-C10
	Med-Ae1-75mDCM-C10-cds224|Med-Ae1-75mDCM-C10
	Med-Ae1-75mDCM-C11-cds5|Med-Ae1-75mDCM-C11	VOG0462: -; Gp15 proximal tail sheath stabilization protein; Possible phage tail sheath completion protein; Proximal tail sheath stabilization protein; Putative tail sheath stabilizer and completion protein; T4-like tail-sheath stabilizer; gp15 proximal tail sheath protein; gp15 proximal tail sheath stabilization protein; gp15 tail sheath stabilizer and completion protein; hypothetical protein; p…
	Med-Ae1-75mDCM-C11-cds6|Med-Ae1-75mDCM-C11	VOG0461: -; Gp14 neck protein; Putative neck protein II; T4-like phage head completion, neck hetero-dimeric protein (T4-like gp14); T4-like phage head completion, neckhetero-dimeric protein; Virus neck protein; distal tail protein; gp14 head completion; gp14 head completion protein; gp14 neck protein; head completion; head completion neck hetero-dimeric protein; head completion protein; head comp…
	Med-Ae1-75mDCM-C11-cds7|Med-Ae1-75mDCM-C11	VOG0460: -; Gp13 neck protein; Possible phage neck protein; Putative neck protein I; T4-like phage head completion, neck hetero-dimeric protein (T4-like gp13); gp13 neck protein; head completion; head completion neck hetero-dimeric protein; head completion protein; head completion, neck hetero-dimeric protein; head completion-like protein; hypothetical protein; neck and head completion; neck prot…
	Med-Ae1-75mDCM-C11-cds8|Med-Ae1-75mDCM-C11	VOG4027: hypothetical protein; putative predicted product
	Med-Ae1-75mDCM-C11-cds10|Med-Ae1-75mDCM-C11	VOG4025: BcepGomrgp31; hypothetical protein; putative queuosine tRNA-ribosyltransferase; queuine tRNA-ribosyltransferase; queuosine tRNA-ribosyltransferase; queuosine tRNA-ribosyltransferase [Enterobacteria phage 9g]
	Med-Ae1-75mDCM-C11-cds15|Med-Ae1-75mDCM-C11	VOG4192: gp62; gp80; gp84; gp85; gp86; gp87; hypothetical protein
	Med-Ae1-75mDCM-C11-cds17|Med-Ae1-75mDCM-C11	VOG4550: hypothetical protein; putative predicted product
	Med-Ae1-75mDCM-C11-cds18|Med-Ae1-75mDCM-C11	VOG4064: ORF231; TreB; hypothetical protein; putative predicted product
	Med-Ae1-75mDCM-C11-cds19|Med-Ae1-75mDCM-C11	VOG4152: gp65; gp69; gp70; gp71; gp72; gp73; hypothetical protein
	Med-Ae1-75mDCM-C11-cds20|Med-Ae1-75mDCM-C11	VOG4064: ORF231; TreB; hypothetical protein; putative predicted product
	Med-Ae1-75mDCM-C11-cds22|Med-Ae1-75mDCM-C11	VOG4406: hypothetical protein
	Med-Ae1-75mDCM-C11-cds23|Med-Ae1-75mDCM-C11	VOG4405: B-family DNA-polymerase; ORF082; T4-like DNA polymerase; hypothetical protein
	Med-Ae1-75mDCM-C11-cds24|Med-Ae1-75mDCM-C11	VOG4190: hypothetical protein; putative predicted product
	Med-Ae1-75mDCM-C11-cds25|Med-Ae1-75mDCM-C11	VOG4013: Phi92_gp133; hyphothetical protein; hypothetical protein; putative predicted product
	Med-Ae1-75mDCM-C11-cds26|Med-Ae1-75mDCM-C11	VOG4188: gp217; hypothetical protein; putative predicted product
	Med-Ae1-75mDCM-C11-cds29|Med-Ae1-75mDCM-C11	VOG4086: gp35; hypothetical protein; repressor
	Med-Ae1-75mDCM-C11-cds31|Med-Ae1-75mDCM-C11
	Med-Ae1-75mDCM-C11-cds32|Med-Ae1-75mDCM-C11	VOG4129: gp44; hypothetical protein
	Med-Ae1-75mDCM-C11-cds34|Med-Ae1-75mDCM-C11	VOG4108: gp239; hypothetical protein; putative predicted product
	Med-Ae1-75mDCM-C11-cds35|Med-Ae1-75mDCM-C11	VOG4105: hypothetical protein; putative predicted product
	Med-Ae1-75mDCM-C11-cds36|Med-Ae1-75mDCM-C11
	Med-Ae1-75mDCM-C11-cds38|Med-Ae1-75mDCM-C11	VOG4020: HNH endonuclease; gp37; gp40; hypothetical protein; putative predicted product
	Med-Ae1-75mDCM-C11-cds39|Med-Ae1-75mDCM-C11	VOG8532: hypothetical protein
	Med-Ae1-75mDCM-C11-cds44|Med-Ae1-75mDCM-C11
	Med-Ae1-75mDCM-C11-cds45|Med-Ae1-75mDCM-C11	VOG1701: hypothetical protein
	Med-Ae1-75mDCM-C11-cds47|Med-Ae1-75mDCM-C11
	Med-Ae1-75mDCM-C11-cds50|Med-Ae1-75mDCM-C11	VOG7739: EaA protein; Eaa-like protein; hypothetical protein
	Med-Ae1-75mDCM-C11-cds51|Med-Ae1-75mDCM-C11
	Med-Ae1-75mDCM-C11-cds52|Med-Ae1-75mDCM-C11	VOG4179: hypothetical protein; unknown structural protein
	Med-Ae1-75mDCM-C11-cds53|Med-Ae1-75mDCM-C11	VOG0822: DNA N-6-adenine methyltransferase; DNA N-6-adenine methyltransferase Dam; DNA N-6-adenine-methyltransferase; DNA N-6-adenine-methyltransferase (Dam); DNA adenine methylase; DNA adenine methyltransferase; DNA adenine-methylase; DNA methylase; DNA methylase domain protein; DNA methyltransferase; DNA methyltransferase protein; Dam; Dam methylase; Gp62; N-6-adenine-methyltransferase; ORF032;…
	Med-Ae1-75mDCM-C11-cds54|Med-Ae1-75mDCM-C11	VOG3044: hypothetical protein; phage tail fibre tip; putative tail tip fiber protein; tail fiber protein; tail fiber protein J
	Med-Ae1-75mDCM-C11-cds55|Med-Ae1-75mDCM-C11
	Med-Ae1-75mDCM-C11-cds56|Med-Ae1-75mDCM-C11	VOG4177: DNA methylase; hypothetical protein; putative predicted product
	Med-Ae1-75mDCM-C11-cds58|Med-Ae1-75mDCM-C11
	Med-Ae1-75mDCM-C11-cds60|Med-Ae1-75mDCM-C11	VOG4176: LysB; hypothetical protein; lysin B; lysinB protein; putative cutinase; putative lysin
	Med-Ae1-75mDCM-C11-cds61|Med-Ae1-75mDCM-C11	VOG4168: hypothetical protein
	Med-Ae1-75mDCM-C11-cds62|Med-Ae1-75mDCM-C11	VOG6589: hypothetical protein
	Med-Ae1-75mDCM-C11-cds63|Med-Ae1-75mDCM-C11
	Med-Ae1-75mDCM-C11-cds64|Med-Ae1-75mDCM-C11	VOG6569: hypothetical protein
	Med-Ae1-75mDCM-C11-cds66|Med-Ae1-75mDCM-C11	VOG4169: HkaP protein; gp18; hypothetical protein
	Med-Ae1-75mDCM-C11-cds67|Med-Ae1-75mDCM-C11	VOG6569: hypothetical protein
	Med-Ae1-75mDCM-C11-cds68|Med-Ae1-75mDCM-C11	VOG4867: gp243; hypothetical protein
	Med-Ae1-75mDCM-C11-cds69|Med-Ae1-75mDCM-C11	VOG6574: hypothetical protein
	Med-Ae1-75mDCM-C11-cds71|Med-Ae1-75mDCM-C11	VOG4165: -; hypothetical protein
	Med-Ae1-75mDCM-C11-cds72|Med-Ae1-75mDCM-C11	VOG4164: conserved hypothetical protein; gp126; gp83; hypothetical protein; putative predicted product
	Med-Ae1-75mDCM-C11-cds73|Med-Ae1-75mDCM-C11
	Med-Ae1-75mDCM-C11-cds75|Med-Ae1-75mDCM-C11	VOG4419: Phi92_gp196; gp287; hypothetical protein; putative RNA polymerase alpha subunit C-terminal domain protein; putative Seryl-tRNA synthetase; putative seryl-tRNA synthetase
	Med-Ae1-75mDCM-C11-cds76|Med-Ae1-75mDCM-C11	VOG4064: ORF231; TreB; hypothetical protein; putative predicted product
	Med-Ae1-75mDCM-C11-cds77|Med-Ae1-75mDCM-C11	VOG4012: Phi92_gp086; hypothetical membrane protein; hypothetical protein; hypothetical protein [Escherichia phage vB_EcoM_FFH2]; lysozyme
	Med-Ae1-75mDCM-C11-cds80|Med-Ae1-75mDCM-C11	VOG4064: ORF231; TreB; hypothetical protein; putative predicted product
	Med-Ae1-75mDCM-C11-cds82|Med-Ae1-75mDCM-C11	VOG9075: hypothetical protein
	Med-Ae1-75mDCM-C11-cds83|Med-Ae1-75mDCM-C11	VOG4584: hypothetical protein; structural protein
	Med-Ae1-75mDCM-C11-cds84|Med-Ae1-75mDCM-C11	VOG4079: Phi92_gp089; hypothetical protein; hypothetical protein [Escherichia phage vB_EcoM_FFH2]; phosphoribosyl-ATP pyrophosphohydrolase-like protein; putative Sir2-like protein
	Med-Ae1-75mDCM-C11-cds85|Med-Ae1-75mDCM-C11	VOG4099: hypothetical protein; putative predicted product
	Med-Ae1-75mDCM-C11-cds86|Med-Ae1-75mDCM-C11	VOG1803: gp20; hypothetical protein
	Med-Ae1-75mDCM-C11-cds87|Med-Ae1-75mDCM-C11	VOG5167: MbpK; hypothetical protein; membrane protein
	Med-Ae1-75mDCM-C11-cds88|Med-Ae1-75mDCM-C11	VOG4526: 66 kDa protein; hypothetical protein; putative structural protein; structural protein; transglycosylase SLT domain protein
	Med-Ae1-75mDCM-C11-cds90|Med-Ae1-75mDCM-C11
	Med-Ae1-75mDCM-C11-cds91|Med-Ae1-75mDCM-C11	VOG1005: PE-PGRS family protein; gp25; gp26; gp27; gp28; gp29; gp30; gp31; hypothetical protein; minor tail protein; minor tail subunit; tail protein
	Med-Ae1-75mDCM-C11-cds93|Med-Ae1-75mDCM-C11	VOG0477: Gp48 putative tail tube associated base plate protein; Putative baseplate tail tube cap; T4-like baseplate tail tubbe cap; T4-like baseplate tail tube cap; Tail-tube assembly protein; base plate; base plate [Enterobacteria phage RB32]; baseplate hub subunit; baseplate protein; baseplate subunit; baseplate tail tube cap; baseplate tail tube cap protein; baseplate tail tube junction; gp48;…
	Med-Ae1-75mDCM-C11-cds94|Med-Ae1-75mDCM-C11	VOG0452: Base plate wedge protein 53; Gp53 baseplate wedge subunit; Putative baseplate wedge subunit; base plate wedge 53 family protein; base plate wedge completion; base plate wedge component; base plate wedge family protein; base plate wedge protein; baseplate structural protein; baseplate wedge; baseplate wedge completion; baseplate wedge component; baseplate wedge component gp53; baseplate w…
	Med-Ae1-75mDCM-C11-cds96|Med-Ae1-75mDCM-C11
	Med-Ae1-75mDCM-C11-cds98|Med-Ae1-75mDCM-C11	VOG4161: gp062; gp38; hypothetical protein
	Med-Ae1-75mDCM-C11-cds102|Med-Ae1-75mDCM-C11	VOG1134: gp49; gp57; gp59; gp61; gp62; hypothetical protein; putative predicted product
	Med-Ae1-75mDCM-C11-cds104|Med-Ae1-75mDCM-C11	VOG0390: -; FmdB domain-containing protein; FmdB family putative regulatory protein; FmdB family regulatory protein; FmdB family transcriptional regulator; Zinc ribbon domain protein; conserved hypothetical protein; conserved putative regulatory protein, FmdB family; gp21; gp230; gp39.2; gp39.2 conserved hypothetical protein; gp39.2 hypothetical protein; hypothetical cyanophage protein; hypotheti…
	Med-Ae1-75mDCM-C11-cds106|Med-Ae1-75mDCM-C11	VOG4214: hypothetical protein; putative predicted product; putative short transient receptor potential channel 6 isoform X1
	Med-Ae1-75mDCM-C11-cds107|Med-Ae1-75mDCM-C11	VOG4068: hypothetical protein; hypothetical protein PG7_094 [Enterobacter phage PG7]; putative predicted product
	Med-Ae1-75mDCM-C11-cds108|Med-Ae1-75mDCM-C11	VOG4067: Zn-peptidase; hypothetical protein; metal-dependent hydrolase; peptidase; putative peptidase; putative peptidase M20
	Med-Ae1-75mDCM-C11-cds110|Med-Ae1-75mDCM-C11	VOG4213: hypothetical protein
	Med-Ae1-75mDCM-C11-cds111|Med-Ae1-75mDCM-C11	VOG4549: hypothetical protein; putative predicted product
	Med-Ae1-75mDCM-C11-cds113|Med-Ae1-75mDCM-C11	VOG4212: glycosyl hydrolase; hypothetical protein
	Med-Ae1-75mDCM-C11-cds114|Med-Ae1-75mDCM-C11
	Med-Ae1-75mDCM-C11-cds115|Med-Ae1-75mDCM-C11	VOG4536: hypothetical protein; putative predicted product
	Med-Ae1-75mDCM-C11-cds116|Med-Ae1-75mDCM-C11	VOG4159: Soc.2; Soc.2 [Enterobacteria phage ime09]; hypothetical protein; hypothetical protein RB14ORF29 [Enterobacteria phage RB14]; putative small outer capsid protein; putative small outer capsid protein soc.2
	Med-Ae1-75mDCM-C11-cds119|Med-Ae1-75mDCM-C11
	Med-Ae1-75mDCM-C11-cds121|Med-Ae1-75mDCM-C11	VOG4093: RuvC; gp49; gp50; hypothetical protein
	Med-Ae1-75mDCM-C11-cds125|Med-Ae1-75mDCM-C11	VOG4211: hypothetical protein; putative predicted product
	Med-Ae1-75mDCM-C11-cds130|Med-Ae1-75mDCM-C11
	Med-Ae1-75mDCM-C11-cds131|Med-Ae1-75mDCM-C11	VOG4064: ORF231; TreB; hypothetical protein; putative predicted product
	Med-Ae1-75mDCM-C11-cds132|Med-Ae1-75mDCM-C11	VOG4421: exonuclease; hypothetical protein
	Med-Ae1-75mDCM-C11-cds136|Med-Ae1-75mDCM-C11	VOG4071: gp76; hypothetical protein; putative predicted product
	Med-Ae1-75mDCM-C11-cds137|Med-Ae1-75mDCM-C11	VOG4207: hypothetical protein; putative predicted product
	Med-Ae1-75mDCM-C31-cds1|Med-Ae1-75mDCM-C31
	Med-Ae1-75mDCM-C31-cds2|Med-Ae1-75mDCM-C31	VOG6199: hypothetical protein
	Med-Ae1-75mDCM-C31-cds3|Med-Ae1-75mDCM-C31
	Med-Ae1-75mDCM-C31-cds4|Med-Ae1-75mDCM-C31
	Med-Ae1-75mDCM-C31-cds8|Med-Ae1-75mDCM-C31	VOG4696: Tk.1 conserved hypothetical protein; hypothetical protein; putative predicted product
	Med-Ae1-75mDCM-C31-cds11|Med-Ae1-75mDCM-C31	VOG1005: PE-PGRS family protein; gp25; gp26; gp27; gp28; gp29; gp30; gp31; hypothetical protein; minor tail protein; minor tail subunit; tail protein
	Med-Ae1-75mDCM-C31-cds12|Med-Ae1-75mDCM-C31	VOG1001: hypothetical phage protein; hypothetical protein
	Med-Ae1-75mDCM-C31-cds13|Med-Ae1-75mDCM-C31	VOG4034: DNA modification methylase; conserved hypothetical protein; putative DNA methylase; putative predicted product
	Med-Ae1-75mDCM-C31-cds14|Med-Ae1-75mDCM-C31
	Med-Ae1-75mDCM-C31-cds15|Med-Ae1-75mDCM-C31
	Med-Ae1-75mDCM-C31-cds16|Med-Ae1-75mDCM-C31
	Med-Ae1-75mDCM-C31-cds20|Med-Ae1-75mDCM-C31
	Med-Ae1-75mDCM-C31-cds21|Med-Ae1-75mDCM-C31	VOG4697: hypothetical protein
	Med-Ae1-75mDCM-C31-cds22|Med-Ae1-75mDCM-C31	VOG0473: -; DNA repair/recombination protein UvsY; Putative recombination protein; UvsY; Recombination, repair and ssDNA binding protein UvsY; Single stranded DNA-binding protein,phage-associated; UvsY; UvsY recombination protein; UvsY recombination repair and single-stranded DNA binding protein; UvsY recombination repair and ssDNA binding protein; UvsY recombination, repair and single-stranded D…
	Med-Ae1-75mDCM-C31-cds25|Med-Ae1-75mDCM-C31	VOG4037: hypothetical protein; hypothetical protein [Escherichia phage vB_EcoM_FFH2]; tail fiber protein
	Med-Ae1-75mDCM-C31-cds28|Med-Ae1-75mDCM-C31	VOG4575: hypothetical protein
	Med-Ae1-75mDCM-C31-cds33|Med-Ae1-75mDCM-C31	VOG1326: gp207; gp222; gp228; gp233; gp239; hypothetical protein
	Med-Ae1-75mDCM-C31-cds34|Med-Ae1-75mDCM-C31	VOG4040: MbpZ; ORF236; flavodoxin; hypothetical protein; putative predicted product
	Med-Ae1-75mDCM-C31-cds37|Med-Ae1-75mDCM-C31
	Med-Ae1-75mDCM-C31-cds38|Med-Ae1-75mDCM-C31
	Med-Ae1-75mDCM-C31-cds40|Med-Ae1-75mDCM-C31	VOG6247: cAMP-dependent Kef-type K+ transport system; cAMP-dependent Kef-type K+ transporter; potassium voltage-gated channel subfamily A member 1 protein; putative potassium channel protein; putative predicted product
	Med-Ae1-75mDCM-C31-cds42|Med-Ae1-75mDCM-C31	VOG0409: -; DNA polymerase accessory protein, sliding clamp; DNA polymerase processivity component; DNA polymerase processivity factor; Gp45 sliding clamp DNA polymerase accessory protein; Possible sliding clamp; Putative DNA sliding clamp polymerase; T4-like sliding clamp protein; clamp loader subunit; gp45; gp45 sliding clamp; gp45 sliding clamp DNA polymerase; gp45 sliding clamp DNA polymerase…
	Med-Ae1-75mDCM-C31-cds44|Med-Ae1-75mDCM-C31
	Med-Ae1-75mDCM-C31-cds45|Med-Ae1-75mDCM-C31	VOG0408: Clamp loader small subunit, DNA polymerase accessory protein; DNA polymerase accessory protein; DNA polymerase accessory protein clamp loader subunit; DNA polymerase accessory protein, clamp-loader subunit; DNA polymerase clamp loader subunit; DNA polymerase clamp loader subunit I; Gp62 clamp loader subunit DNA polymerase accessory protein; Putative clamp loader subunit; T4-like clamp lo…
	Med-Ae1-75mDCM-C31-cds47|Med-Ae1-75mDCM-C31	VOG4045: hypothetical protein; internal virion protein; putative internal virion protein
	Med-Ae1-75mDCM-C31-cds48|Med-Ae1-75mDCM-C31	VOG4577: gp48; gp50; hypothetical protein
	Med-Ae1-75mDCM-C31-cds49|Med-Ae1-75mDCM-C31
	Med-Ae1-75mDCM-C31-cds53|Med-Ae1-75mDCM-C31
	Med-Ae1-75mDCM-C31-cds54|Med-Ae1-75mDCM-C31
	Med-Ae1-75mDCM-C31-cds57|Med-Ae1-75mDCM-C31	VOG4080: hyphothetical protein; hypothetical protein; hypothetical protein [Escherichia phage 2 JES-2013]
	Med-Ae1-75mDCM-C31-cds59|Med-Ae1-75mDCM-C31
	Med-Ae1-75mDCM-C31-cds60|Med-Ae1-75mDCM-C31
	Med-Ae1-75mDCM-C31-cds61|Med-Ae1-75mDCM-C31	VOG4201: Phi92_gp150; colanic acid biosynthesis protein; colanic acid biosynthesis protein wcaM; colanic acid-degrading protein; colanidase tailspike; hypothetical protein; putative colanic acid biosynthesis protein WcaM; putative colanic acid degrading protein; putative colanic acid-degrading protein; putative fusion protein; putative tail fiber protein; tailspike colanidase
	Med-Ae1-75mDCM-C31-cds62|Med-Ae1-75mDCM-C31	VOG4101: hypothetical protein; putative predicted product
	Med-Ae1-75mDCM-C31-cds63|Med-Ae1-75mDCM-C31	VOG2352: hypothetical protein
	Med-Ae1-75mDCM-C31-cds65|Med-Ae1-75mDCM-C31	VOG4126: hypothetical protein
	Med-Ae1-75mDCM-C31-cds66|Med-Ae1-75mDCM-C31
	Med-Ae1-75mDCM-C31-cds67|Med-Ae1-75mDCM-C31	VOG5907: gp054; gp055; hypothetical protein
	Med-Ae1-75mDCM-C31-cds69|Med-Ae1-75mDCM-C31	VOG4204: FtsZ inhibitor protein; FtsZ inhibitor protein Kil; Kil protein; host killing protein; hypothetical protein; kilR; membrane carboxypeptidase; prophage Kil protein; putative Kil protein
	Med-Ae1-75mDCM-C31-cds71|Med-Ae1-75mDCM-C31
	Med-Ae1-75mDCM-C31-cds72|Med-Ae1-75mDCM-C31
	Med-Ae1-75mDCM-C31-cds73|Med-Ae1-75mDCM-C31
	Med-Ae1-75mDCM-C31-cds75|Med-Ae1-75mDCM-C31	VOG3056: gp018; gp46; gp49; gp50; gp52; gp54; hypothetical protein
	Med-Ae1-75mDCM-C31-cds77|Med-Ae1-75mDCM-C31	VOG4116: conserved hypothetical phage protein; hypothetical protein; putative structural protein; putative tail fiber protein; tail fiber component; tail fiber protein; tail fibre protein
	Med-Ae1-75mDCM-C50-cds3|Med-Ae1-75mDCM-C50
	Med-Ae1-75mDCM-C50-cds4|Med-Ae1-75mDCM-C50	VOG0030: 29; Head portal-like protein; Head-to-tail joining protein; Phage collar / T7-like phage head-to-tail joining protein; Putative head-tail connector; T7-like head-to-tail connector; bacteriophage head-to-tail connecting protein; collar / head-to-tail joining protein; collar protein; collar/head-to-tail joining protein; conserved hypothetical phage protein; gp8; head portal protein; head p…
	Med-Ae1-75mDCM-C50-cds5|Med-Ae1-75mDCM-C50
	Med-Ae1-75mDCM-C50-cds6|Med-Ae1-75mDCM-C50
	Med-Ae1-75mDCM-C50-cds7|Med-Ae1-75mDCM-C50	VOG1406: RecA; gp58; gp62; gp63; gp74; hypothetical protein
	Med-Ae1-75mDCM-C50-cds8|Med-Ae1-75mDCM-C50	VOG0028: 20; 5 -3 exonuclease; 5' - 3' exonuclease; 5' to 3' exonuclease; 5' to 3' exonuclease-like protein; 5'-3' exonuclease; 5'-3' exonuclease-like protein; 5'-3'-exonuclease; 5'-3'exonuclease; 5'-exonuclease similar to N-terminal domains of DNA polymerase I; 5\'-3\' exonuclease-like protein; DNA exonuclease; DNA polymerase; DNA polymerase I; DNA polymerase I thermostable; P41; Phi92_gp085; Pu…
	Med-Ae1-75mDCM-C50-cds9|Med-Ae1-75mDCM-C50	VOG0025: (RecA-like) recombination and repair protein; -; 41 helicase; 4B; AB1gp52; ATP-dependent helicase 41; ATPase; Ban; D6 protein; DNA B helicase; DNA B-like helicase; DNA heicase; DNA helicase; DNA helicase DnaB; DNA helicase I; DNA helicase II; DNA helicase subunit of helicase-primase complex; DNA helicase-like protein; DNA primase; DNA primase / helicase; DNA primase subunit; DNA primase-…
	Med-Ae1-75mDCM-C50-cds10|Med-Ae1-75mDCM-C50
	Med-Ae1-75mDCM-C50-cds11|Med-Ae1-75mDCM-C50
	Med-Ae1-75mDCM-C50-cds12|Med-Ae1-75mDCM-C50	VOG0451: Gp4 head completion protein; Holliday junction resolvase; PfWMP4_17; Possible phage head completion protein; Putative head completion protein; T4-like head completion protein; T7-like endonuclease; T7-like phage endonuclease; endodeoxyribonuclease I; endonuclease; endonuclease I; endonuclease-like protein; gp134; gp3; gp4 head completion; gp4 head completion [Enterobacteria phage RB14]; …
	Med-Ae1-75mDCM-C50-cds13|Med-Ae1-75mDCM-C50	VOG0021: Bbp40; DNA binding protein; DNA-binding protein; ORF018; ORF019; ORF022; T7-like phage ssDNA-binding protein; T7-like ssDNA binding protein; conserved phage protein; gp09; gp2.5; gp41; helix-destabilizing protein; hypothetical protein; hypothetical protein RDJLphi1_gp34; ligase; phage ssDNA-binding protein; predicted helix-destabilizing protein; predicted single-stranded DNA-binding prot…
	Med-Ae1-75mDCM-C50-cds14|Med-Ae1-75mDCM-C50	VOG0019: DNA directed RNA polymerase; DNA-dependent RNA polymerase; DNA-directed RNA polymerase; DNA-directed RNA polymerase RNAP2; DNA-directed RNA polymerase, phage-type; N4 RNAP2-like protein; N4 gp16-like protein; RNA polymerase; RNA polymerase 2; RNA polymerase RNAP2 subunit A; RNA polymerase large subunit; RNA polymerase subunit; RNA polymerase subunit 2; RNA polymerase subunit A; RNA polym…
	Med-Ae1-75mDCM-C50-cds15|Med-Ae1-75mDCM-C50
	Med-Ae1-75mDCM-C50-cds16|Med-Ae1-75mDCM-C50
	Med-Ae1-75mDCM-C50-cds17|Med-Ae1-75mDCM-C50
	Med-Ae1-75mDCM-C50-cds18|Med-Ae1-75mDCM-C50
	Med-Ae1-75mDCM-C50-cds19|Med-Ae1-75mDCM-C50	VOG4460: hypothetical protein; phage tail protein; putative phage tail protein; putative tail protein; tail protein
	Med-Ae1-75mDCM-C50-cds20|Med-Ae1-75mDCM-C50	VOG1085: -; Phi92_gp013; Tk.3 conserved hypothetical protein; hypothetical protein; hypothetical protein Tk.3; tk.3 hypothetical protein
	Med-Ae1-75mDCM-C50-cds21|Med-Ae1-75mDCM-C50	VOG0041: 39; DNA maturase A; DNA maturation protein; DNA packaging protein; DNA packaging protein A; DNA packaging protein A, T7-like gp18; DNA packaging protein small subunit; DNA packaging protein, small subunit; DNA packaging/maturation protein A; TerS; TerS small terminase subunit-like protein; conserved hypothetical phage protein; gp18; hypothetical protein; maturase A; phage protein; predic…
	Med-Ae1-75mDCM-C50-cds22|Med-Ae1-75mDCM-C50	VOG9941: hypothetical protein; portal
	Med-Ae1-75mDCM-C50-cds23|Med-Ae1-75mDCM-C50
	Med-Ae1-75mDCM-C50-cds24|Med-Ae1-75mDCM-C50	VOG1395: gp57; gp58; hypothetical protein
	Med-Ae1-75mDCM-C50-cds26|Med-Ae1-75mDCM-C50	VOG4136: hypothetical protein
	Med-Ae1-75mDCM-C50-cds27|Med-Ae1-75mDCM-C50	VOG1394: gp198; gp219; gp225; gp227; gp230; hypothetical protein
	Med-Ae1-75mDCM-C50-cds28|Med-Ae1-75mDCM-C50	VOG4135: ORF134; ORF135; YomR; hypothetical protein; putative virion stractural protein; putative virion structural protein; putative virion structural protein 15; putative virion structural protein 20; virion structural protein
	Med-Ae1-75mDCM-C50-cds29|Med-Ae1-75mDCM-C50	VOG4130: hypothetical protein; putative predicted product
	Med-Ae1-75mDCM-C50-cds30|Med-Ae1-75mDCM-C50	VOG4128: hypothetical protein; putative predicted product
	Med-Ae1-75mDCM-C50-cds31|Med-Ae1-75mDCM-C50
	Med-Ae1-75mDCM-C50-cds32|Med-Ae1-75mDCM-C50	VOG6589: hypothetical protein
	Med-Ae1-75mDCM-C50-cds33|Med-Ae1-75mDCM-C50
	Med-Ae1-75mDCM-C50-cds34|Med-Ae1-75mDCM-C50
	Med-Ae1-75mDCM-C50-cds35|Med-Ae1-75mDCM-C50
	Med-Ae1-75mDCM-C50-cds36|Med-Ae1-75mDCM-C50
	Med-Ae1-75mDCM-C50-cds37|Med-Ae1-75mDCM-C50	VOG0035: Hypothetical protein; Internal virion protein A; Phage internal (core) protein; Phage protein inside capsid A; gp13; gp42; hypothetical protein; internal (core) protein; internal core protein; internal virion protein; internal virion protein A; polyketide synthase; predicted internal virion protein A; protein inside capsid A; putative internal virion protein; putative internal virion pro…
	Med-Ae1-75mDCM-C50-cds38|Med-Ae1-75mDCM-C50	VOG0034: 33; Phage tail fiber protein / T7-like tail tubular protein B; T7-like tail tubular protein B; Tail tubular protein B; Tubular tail protein B; gp12; hypothetical protein; phage tail fiber protein; phage tail protein; predicted phage tail tubular protein B; predicted tail tube protein B; predicted tail tubular protein B; putative predicted product; putative tail tuber protein B; putative …
	Med-Ae1-75mDCM-C50-cds39|Med-Ae1-75mDCM-C50	VOG4592: hypothetical protein
	Med-Ae1-75mDCM-C50-cds40|Med-Ae1-75mDCM-C50	VOG4572: hypothetical protein; putative predicted product
	Med-Ae1-75mDCM-C50-cds41|Med-Ae1-75mDCM-C50	VOG9933: putative capsid assembly protein; putative predicted product; scaffolding protein
	Med-Ae1-75mDCM-C53-cds1|Med-Ae1-75mDCM-C53
	Med-Ae1-75mDCM-C53-cds2|Med-Ae1-75mDCM-C53
	Med-Ae1-75mDCM-C53-cds3|Med-Ae1-75mDCM-C53	VOG9822: capsid decoration protein; putative structural protein; tail fiber protein H
	Med-Ae1-75mDCM-C53-cds4|Med-Ae1-75mDCM-C53
	Med-Ae1-75mDCM-C53-cds5|Med-Ae1-75mDCM-C53
	Med-Ae1-75mDCM-C53-cds6|Med-Ae1-75mDCM-C53	VOG4127: hypothetical protein
	Med-Ae1-75mDCM-C53-cds7|Med-Ae1-75mDCM-C53
	Med-Ae1-75mDCM-C53-cds8|Med-Ae1-75mDCM-C53
	Med-Ae1-75mDCM-C53-cds10|Med-Ae1-75mDCM-C53
	Med-Ae1-75mDCM-C53-cds11|Med-Ae1-75mDCM-C53
	Med-Ae1-75mDCM-C53-cds12|Med-Ae1-75mDCM-C53
	Med-Ae1-75mDCM-C53-cds13|Med-Ae1-75mDCM-C53
	Med-Ae1-75mDCM-C53-cds16|Med-Ae1-75mDCM-C53
	Med-Ae1-75mDCM-C53-cds17|Med-Ae1-75mDCM-C53
	Med-Ae1-75mDCM-C53-cds18|Med-Ae1-75mDCM-C53
	Med-Ae1-75mDCM-C53-cds20|Med-Ae1-75mDCM-C53
	Med-Ae1-75mDCM-C53-cds21|Med-Ae1-75mDCM-C53
	Med-Ae1-75mDCM-C53-cds23|Med-Ae1-75mDCM-C53
	Med-Ae1-75mDCM-C53-cds24|Med-Ae1-75mDCM-C53
	Med-Ae1-75mDCM-C53-cds25|Med-Ae1-75mDCM-C53
	Med-Ae1-75mDCM-C53-cds26|Med-Ae1-75mDCM-C53
	Med-Ae1-75mDCM-C53-cds28|Med-Ae1-75mDCM-C53
	Med-Ae1-75mDCM-C53-cds29|Med-Ae1-75mDCM-C53	VOG4025: BcepGomrgp31; hypothetical protein; putative queuosine tRNA-ribosyltransferase; queuine tRNA-ribosyltransferase; queuosine tRNA-ribosyltransferase; queuosine tRNA-ribosyltransferase [Enterobacteria phage 9g]
	Med-Ae1-75mDCM-C53-cds31|Med-Ae1-75mDCM-C53	VOG4715: hypothetical protein
	Med-Ae1-75mDCM-C53-cds32|Med-Ae1-75mDCM-C53	VOG4591: hypothetical protein
	Med-Ae1-75mDCM-C53-cds33|Med-Ae1-75mDCM-C53	VOG6535: hypothetical protein; putative phage structural protein; putative structural protein; structural protein
	Med-Ae1-75mDCM-C53-cds34|Med-Ae1-75mDCM-C53	VOG4695: hypothetical protein
	Med-Ae1-75mDCM-C53-cds35|Med-Ae1-75mDCM-C53
	Med-Ae1-75mDCM-C67-cds4|Med-Ae1-75mDCM-C67	VOG1395: gp57; gp58; hypothetical protein
	Med-Ae1-75mDCM-C67-cds11|Med-Ae1-75mDCM-C67	VOG4120: hypothetical protein; putative predicted product
	Med-Ae1-75mDCM-C67-cds20|Med-Ae1-75mDCM-C67	VOG4097: gp2; hypothetical protein; queuine-tRNA ribosyltransferase
	Med-Ae1-75mDCM-C67-cds22|Med-Ae1-75mDCM-C67	VOG4040: MbpZ; ORF236; flavodoxin; hypothetical protein; putative predicted product
	Med-Ae1-75mDCM-C67-cds23|Med-Ae1-75mDCM-C67	VOG4199: hypothetical protein
	Med-Ae1-75mDCM-C67-cds26|Med-Ae1-75mDCM-C67	VOG4039: MbpL; ORF157; hypothetical protein; membrane protein; putative membrane protein; putative membrane protein MbpL
	Med-Ae1-75mDCM-C67-cds29|Med-Ae1-75mDCM-C67	VOG4037: hypothetical protein; hypothetical protein [Escherichia phage vB_EcoM_FFH2]; tail fiber protein
	Med-Ae1-75mDCM-C67-cds31|Med-Ae1-75mDCM-C67	VOG0473: -; DNA repair/recombination protein UvsY; Putative recombination protein; UvsY; Recombination, repair and ssDNA binding protein UvsY; Single stranded DNA-binding protein,phage-associated; UvsY; UvsY recombination protein; UvsY recombination repair and single-stranded DNA binding protein; UvsY recombination repair and ssDNA binding protein; UvsY recombination, repair and single-stranded D…
	Med-Ae1-75mDCM-C67-cds32|Med-Ae1-75mDCM-C67	VOG4042: gp43; gp47; hypothetical protein; putative predicted product
	Med-Ae1-75mDCM-C67-cds35|Med-Ae1-75mDCM-C67	VOG7588: hypothetical protein
	Med-Ae1-75mDCM-C67-cds36|Med-Ae1-75mDCM-C67	VOG8533: hypothetical protein
	Med-Ae1-75mDCM-C67-cds37|Med-Ae1-75mDCM-C67	VOG4125: hypothetical protein
	Med-Ae1-75mDCM-C67-cds38|Med-Ae1-75mDCM-C67	VOG4054: gp157; hypothetical protein
	Med-Ae1-75mDCM-C67-cds40|Med-Ae1-75mDCM-C67	VOG0465: -; Gp22 prohead core protein; Possible prohead core scaffold protein; Putative prohead core scaffold protein; T4-like prohead core scaffold protein; gp22 prohead core protein; gp22 prohead core scaffold protein; gp22 scaffold prohead core protein; head scaffolding protein; hypothetical protein; major prohead-scaffolding core protein; mrohead core scaffold protein; phage prohead assembly …
	Med-Ae1-75mDCM-C74-cds4|Med-Ae1-75mDCM-C74
	Med-Ae1-75mDCM-C74-cds6|Med-Ae1-75mDCM-C74
	Med-Ae1-75mDCM-C74-cds8|Med-Ae1-75mDCM-C74	VOG0375: -; DNA-binding ferritin-like protein; DNA-binding protein; DPS-like general stress protein; MobD.6 conserved hypothetical phage protein; MobD.6 conserved hypothetical protein; MobD.7 hypothetical protein; conserved hypothetical protein; general stress protein; gp346; hypothetical phage protein; hypothetical protein; hypothetical protein MobD.6; hypothetical protein MobD.6 [Shigella phage…
	Med-Ae1-75mDCM-C74-cds9|Med-Ae1-75mDCM-C74
	Med-Ae1-75mDCM-C74-cds10|Med-Ae1-75mDCM-C74	VOG4119: gp53; gp54; hypothetical protein
	Med-Ae1-75mDCM-C74-cds12|Med-Ae1-75mDCM-C74
	Med-Ae1-75mDCM-C74-cds14|Med-Ae1-75mDCM-C74
	Med-Ae1-75mDCM-C74-cds15|Med-Ae1-75mDCM-C74
	Med-Ae1-75mDCM-C74-cds16|Med-Ae1-75mDCM-C74	VOG4772: hypothetical protein
	Med-Ae1-75mDCM-C74-cds17|Med-Ae1-75mDCM-C74
	Med-Ae1-75mDCM-C74-cds19|Med-Ae1-75mDCM-C74	VOG4100: hypothetical protein
	Med-Ae1-75mDCM-C74-cds20|Med-Ae1-75mDCM-C74
	Med-Ae1-75mDCM-C74-cds21|Med-Ae1-75mDCM-C74
	Med-Ae1-75mDCM-C74-cds22|Med-Ae1-75mDCM-C74	VOG4067: Zn-peptidase; hypothetical protein; metal-dependent hydrolase; peptidase; putative peptidase; putative peptidase M20
	Med-Ae1-75mDCM-C74-cds24|Med-Ae1-75mDCM-C74
	Med-Ae1-75mDCM-C74-cds25|Med-Ae1-75mDCM-C74
	Med-Ae1-75mDCM-C74-cds28|Med-Ae1-75mDCM-C74
	Med-Ae1-75mDCM-C74-cds29|Med-Ae1-75mDCM-C74
	Med-Ae1-75mDCM-C74-cds30|Med-Ae1-75mDCM-C74
	Med-Ae1-75mDCM-C74-cds31|Med-Ae1-75mDCM-C74
	Med-Ae1-75mDCM-C74-cds32|Med-Ae1-75mDCM-C74
	Med-Ae1-75mDCM-C74-cds33|Med-Ae1-75mDCM-C74
	Med-Ae1-75mDCM-C74-cds35|Med-Ae1-75mDCM-C74
	Med-Ae1-75mDCM-C74-cds36|Med-Ae1-75mDCM-C74
	Med-Ae1-75mDCM-C74-cds37|Med-Ae1-75mDCM-C74
	Med-Ae1-75mDCM-C74-cds38|Med-Ae1-75mDCM-C74
	Med-Ae1-75mDCM-C74-cds40|Med-Ae1-75mDCM-C74
	Med-Ae1-75mDCM-C74-cds41|Med-Ae1-75mDCM-C74	VOG4562: hyphothetical protein; hypothetical protein
	Med-Ae1-75mDCM-C74-cds43|Med-Ae1-75mDCM-C74	VOG4551: TerL; hyphothetical protein; hypothetical protein; putative predicted product
	Med-Ae1-75mDCM-C74-cds44|Med-Ae1-75mDCM-C74	VOG4052: hypothetical protein
	Med-Ae1-75mDCM-C74-cds45|Med-Ae1-75mDCM-C74
	Med-Ae1-75mDCM-C74-cds46|Med-Ae1-75mDCM-C74
	Med-Ae1-75mDCM-C74-cds47|Med-Ae1-75mDCM-C74
	Med-Ae1-75mDCM-C74-cds48|Med-Ae1-75mDCM-C74
	Med-Ae1-75mDCM-C74-cds49|Med-Ae1-75mDCM-C74
	Med-Ae1-75mDCM-C74-cds51|Med-Ae1-75mDCM-C74
	Med-Ae1-75mDCM-C74-cds52|Med-Ae1-75mDCM-C74
	Med-Ae1-75mDCM-C74-cds53|Med-Ae1-75mDCM-C74
	Med-Ae1-75mDCM-C74-cds54|Med-Ae1-75mDCM-C74
	Med-Ae1-75mDCM-C85-cds1|Med-Ae1-75mDCM-C85	VOG4019: N-deoxyribosyltransferase; hypothetical protein; nucleoside deoxyribosyltransferase; nucleoside-2-deoxyribosyltransferase; putative nucleoside 2-deoxyribosyltransferase; putative nucleoside-2-deoxyribosyltransferase; putative predicted product
	Med-Ae1-75mDCM-C85-cds2|Med-Ae1-75mDCM-C85	VOG4184: hypothetical protein
	Med-Ae1-75mDCM-C85-cds4|Med-Ae1-75mDCM-C85	VOG4104: hypothetical protein
	Med-Ae1-75mDCM-C85-cds5|Med-Ae1-75mDCM-C85	VOG4086: gp35; hypothetical protein; repressor
	Med-Ae1-75mDCM-C85-cds6|Med-Ae1-75mDCM-C85
	Med-Ae1-75mDCM-C85-cds7|Med-Ae1-75mDCM-C85	VOG4189: hypothetical protein; major tail protein; putative phage tail subunit; tail tube
	Med-Ae1-75mDCM-C85-cds8|Med-Ae1-75mDCM-C85	VOG4188: gp217; hypothetical protein; putative predicted product
	Med-Ae1-75mDCM-C85-cds9|Med-Ae1-75mDCM-C85	VOG4013: Phi92_gp133; hyphothetical protein; hypothetical protein; putative predicted product
	Med-Ae1-75mDCM-C85-cds10|Med-Ae1-75mDCM-C85	VOG4190: hypothetical protein; putative predicted product
	Med-Ae1-75mDCM-C85-cds11|Med-Ae1-75mDCM-C85	VOG4405: B-family DNA-polymerase; ORF082; T4-like DNA polymerase; hypothetical protein
	Med-Ae1-75mDCM-C85-cds12|Med-Ae1-75mDCM-C85	VOG4406: hypothetical protein
	Med-Ae1-75mDCM-C85-cds14|Med-Ae1-75mDCM-C85	VOG4550: hypothetical protein; putative predicted product
	Med-Ae1-75mDCM-C85-cds15|Med-Ae1-75mDCM-C85	VOG4695: hypothetical protein
	Med-Ae1-75mDCM-C85-cds16|Med-Ae1-75mDCM-C85	VOG4192: gp62; gp80; gp84; gp85; gp86; gp87; hypothetical protein
	Med-Ae1-75mDCM-C104-cds2|Med-Ae1-75mDCM-C104	VOG9341: hypothetical protein
	Med-Ae1-75mDCM-C104-cds3|Med-Ae1-75mDCM-C104	VOG4127: hypothetical protein
	Med-Ae1-75mDCM-C104-cds4|Med-Ae1-75mDCM-C104
	Med-Ae1-75mDCM-C104-cds5|Med-Ae1-75mDCM-C104	VOG0460: -; Gp13 neck protein; Possible phage neck protein; Putative neck protein I; T4-like phage head completion, neck hetero-dimeric protein (T4-like gp13); gp13 neck protein; head completion; head completion neck hetero-dimeric protein; head completion protein; head completion, neck hetero-dimeric protein; head completion-like protein; hypothetical protein; neck and head completion; neck prot…
	Med-Ae1-75mDCM-C104-cds7|Med-Ae1-75mDCM-C104	VOG0462: -; Gp15 proximal tail sheath stabilization protein; Possible phage tail sheath completion protein; Proximal tail sheath stabilization protein; Putative tail sheath stabilizer and completion protein; T4-like tail-sheath stabilizer; gp15 proximal tail sheath protein; gp15 proximal tail sheath stabilization protein; gp15 tail sheath stabilizer and completion protein; hypothetical protein; p…
	Med-Ae1-75mDCM-C104-cds8|Med-Ae1-75mDCM-C104	VOG4696: Tk.1 conserved hypothetical protein; hypothetical protein; putative predicted product
	Med-Ae1-75mDCM-C104-cds13|Med-Ae1-75mDCM-C104	VOG0463: -; Putative prohead core protein I; gp67; gp67 prohead core; gp67 prohead core precursor; gp67 prohead core protein; gp67 prohead core protein precursor; gp67 prohead core protein precursor to internal peptides; gp67 prohead core protein, precursor to internal peptides; hypothetical protein; phage prohead core protein; phage prohead core protein [Enterobacteria phage ime09]; prohead core…
	Med-Ae1-75mDCM-C104-cds14|Med-Ae1-75mDCM-C104
	Med-Ae1-75mDCM-C104-cds15|Med-Ae1-75mDCM-C104
	Med-Ae1-75mDCM-C104-cds17|Med-Ae1-75mDCM-C104
	Med-Ae1-75mDCM-C104-cds23|Med-Ae1-75mDCM-C104
	Med-Ae1-75mDCM-C104-cds24|Med-Ae1-75mDCM-C104	VOG0473: -; DNA repair/recombination protein UvsY; Putative recombination protein; UvsY; Recombination, repair and ssDNA binding protein UvsY; Single stranded DNA-binding protein,phage-associated; UvsY; UvsY recombination protein; UvsY recombination repair and single-stranded DNA binding protein; UvsY recombination repair and ssDNA binding protein; UvsY recombination, repair and single-stranded D…
	Med-Ae1-75mDCM-C104-cds25|Med-Ae1-75mDCM-C104	VOG4064: ORF231; TreB; hypothetical protein; putative predicted product
	Med-Ae1-75mDCM-C104-cds26|Med-Ae1-75mDCM-C104	VOG4548: conserved hypothetical protein; hypothetical protein
	Med-Ae1-75mDCM-C112-cds2|Med-Ae1-75mDCM-C112	VOG4549: hypothetical protein; putative predicted product
	Med-Ae1-75mDCM-C112-cds4|Med-Ae1-75mDCM-C112	VOG4039: MbpL; ORF157; hypothetical protein; membrane protein; putative membrane protein; putative membrane protein MbpL
	Med-Ae1-75mDCM-C112-cds6|Med-Ae1-75mDCM-C112	VOG4159: Soc.2; Soc.2 [Enterobacteria phage ime09]; hypothetical protein; hypothetical protein RB14ORF29 [Enterobacteria phage RB14]; putative small outer capsid protein; putative small outer capsid protein soc.2
	Med-Ae1-75mDCM-C112-cds8|Med-Ae1-75mDCM-C112	VOG4037: hypothetical protein; hypothetical protein [Escherichia phage vB_EcoM_FFH2]; tail fiber protein
	Med-Ae1-75mDCM-C112-cds9|Med-Ae1-75mDCM-C112	VOG4548: conserved hypothetical protein; hypothetical protein
	Med-Ae1-75mDCM-C112-cds10|Med-Ae1-75mDCM-C112	VOG4017: Phi92_gp082; hyphothetical protein; hypothetical protein; hypothetical protein [Escherichia phage vB_EcoM_FFH2]
	Med-Ae1-75mDCM-C112-cds20|Med-Ae1-75mDCM-C112
	Med-Ae1-75mDCM-C112-cds21|Med-Ae1-75mDCM-C112	VOG0356: Gp18 tail sheath protein; Phage tail sheath protein; Possible phage tail sheath protein; Probable phage tail sheath protein; Putative tail sheath protein; contractile sheath protein; contractile tail sheath protein; gp13, phage tail sheath protein; gp16; gp18; gp18 tail sheath monomer; gp18 tail sheath monomer protein; gp18 tail sheath protein; gp19; gp21; gp22 protein; gp30, phage tail …
	Med-Ae1-75mDCM-C112-cds23|Med-Ae1-75mDCM-C112	VOG4150: gp74; gp82; gp83; hypothetical protein
	Med-Ae1-75mDCM-C112-cds25|Med-Ae1-75mDCM-C112	VOG4120: hypothetical protein; putative predicted product
	Med-Ae1-75mDCM-C112-cds26|Med-Ae1-75mDCM-C112
	Med-Ae1-75mDCM-C112-cds28|Med-Ae1-75mDCM-C112
	Med-Ae1-75mDCM-C112-cds30|Med-Ae1-75mDCM-C112	VOG4412: hypothetical protein; putative predicted product
	Med-Ae1-75mDCM-C112-cds31|Med-Ae1-75mDCM-C112	VOG6571: gp179; hypothetical protein; putative predicted product
	Med-Ae1-75mDCM-C124-cds1|Med-Ae1-75mDCM-C124
	Med-Ae1-75mDCM-C124-cds2|Med-Ae1-75mDCM-C124
	Med-Ae1-75mDCM-C124-cds3|Med-Ae1-75mDCM-C124
	Med-Ae1-75mDCM-C124-cds4|Med-Ae1-75mDCM-C124
	Med-Ae1-75mDCM-C124-cds5|Med-Ae1-75mDCM-C124
	Med-Ae1-75mDCM-C124-cds6|Med-Ae1-75mDCM-C124
	Med-Ae1-75mDCM-C124-cds7|Med-Ae1-75mDCM-C124
	Med-Ae1-75mDCM-C124-cds8|Med-Ae1-75mDCM-C124
	Med-Ae1-75mDCM-C124-cds9|Med-Ae1-75mDCM-C124	VOG0030: 29; Head portal-like protein; Head-to-tail joining protein; Phage collar / T7-like phage head-to-tail joining protein; Putative head-tail connector; T7-like head-to-tail connector; bacteriophage head-to-tail connecting protein; collar / head-to-tail joining protein; collar protein; collar/head-to-tail joining protein; conserved hypothetical phage protein; gp8; head portal protein; head p…
	Med-Ae1-75mDCM-C124-cds10|Med-Ae1-75mDCM-C124
	Med-Ae1-75mDCM-C124-cds11|Med-Ae1-75mDCM-C124	VOG3739: ORF002; putative tail fiber protein; tail fiber
	Med-Ae1-75mDCM-C124-cds12|Med-Ae1-75mDCM-C124	VOG4572: hypothetical protein; putative predicted product
	Med-Ae1-75mDCM-C124-cds13|Med-Ae1-75mDCM-C124
	Med-Ae1-75mDCM-C124-cds14|Med-Ae1-75mDCM-C124	VOG2326: hypothetical protein
	Med-Ae1-75mDCM-C124-cds15|Med-Ae1-75mDCM-C124	VOG2325: hypothetical protein
	Med-Ae1-75mDCM-C124-cds16|Med-Ae1-75mDCM-C124	VOG5506: DNase / helicase; putative DNAse/helicase protein; putative DNase/helicase protein
	Med-Ae1-75mDCM-C124-cds17|Med-Ae1-75mDCM-C124
	Med-Ae1-75mDCM-C124-cds18|Med-Ae1-75mDCM-C124	VOG1400: ORF016; ORF017; ParB-like domain protein; gp43; gp49; hypothetical protein; partitioning protein-like protein
	Med-Ae1-75mDCM-C124-cds19|Med-Ae1-75mDCM-C124	VOG1400: ORF016; ORF017; ParB-like domain protein; gp43; gp49; hypothetical protein; partitioning protein-like protein
	Med-Ae1-75mDCM-C124-cds20|Med-Ae1-75mDCM-C124
	Med-Ae1-75mDCM-C124-cds21|Med-Ae1-75mDCM-C124	VOG6199: hypothetical protein
	Med-Ae1-75mDCM-C124-cds22|Med-Ae1-75mDCM-C124
	Med-Ae1-75mDCM-C132-cds1|Med-Ae1-75mDCM-C132	VOG4194: Ndd.6 conserved hypothetical predicted outer membrane protein; hypothetical protein; predicted outer membrane protein; putative outer membrane protein
	Med-Ae1-75mDCM-C132-cds7|Med-Ae1-75mDCM-C132	VOG4192: gp62; gp80; gp84; gp85; gp86; gp87; hypothetical protein
	Med-Ae1-75mDCM-C142-cds2|Med-Ae1-75mDCM-C142
	Med-Ae1-75mDCM-C142-cds4|Med-Ae1-75mDCM-C142	VOG1861: gp58; gp61; gp65; hypothetical protein
	Med-Ae1-75mDCM-C142-cds6|Med-Ae1-75mDCM-C142
	Med-Ae1-75mDCM-C142-cds7|Med-Ae1-75mDCM-C142	VOG5997: hypothetical protein
	Med-Ae1-75mDCM-C142-cds8|Med-Ae1-75mDCM-C142
	Med-Ae1-75mDCM-C142-cds9|Med-Ae1-75mDCM-C142
	Med-Ae1-75mDCM-C142-cds10|Med-Ae1-75mDCM-C142
	Med-Ae1-75mDCM-C142-cds12|Med-Ae1-75mDCM-C142
	Med-Ae1-75mDCM-C142-cds13|Med-Ae1-75mDCM-C142	VOG0451: Gp4 head completion protein; Holliday junction resolvase; PfWMP4_17; Possible phage head completion protein; Putative head completion protein; T4-like head completion protein; T7-like endonuclease; T7-like phage endonuclease; endodeoxyribonuclease I; endonuclease; endonuclease I; endonuclease-like protein; gp134; gp3; gp4 head completion; gp4 head completion [Enterobacteria phage RB14]; …
	Med-Ae1-75mDCM-C142-cds14|Med-Ae1-75mDCM-C142	VOG4595: hypothetical protein
	Med-Ae1-75mDCM-C142-cds15|Med-Ae1-75mDCM-C142	VOG1005: PE-PGRS family protein; gp25; gp26; gp27; gp28; gp29; gp30; gp31; hypothetical protein; minor tail protein; minor tail subunit; tail protein
	Med-Ae1-75mDCM-C142-cds16|Med-Ae1-75mDCM-C142	VOG0997: -; Gp26 baseplate hub subunit; Putative base plate hub assembly catalyst; Putative base plate hub subunit protein; Putative baseplate hub assembly catalyst; Putative baseplate hub subunit; Putative baseplate hub subunit protein; T4 bacteriophage base plate protein; base plate assembly protein; base plate family protein; base plate hub assembly catalyst; base plate hub subunit; base plate…
	Med-Ae1-75mDCM-C142-cds18|Med-Ae1-75mDCM-C142	VOG6774: hypothetical protein
	Med-Ae1-75mDCM-C142-cds19|Med-Ae1-75mDCM-C142
	Med-Ae1-75mDCM-C142-cds20|Med-Ae1-75mDCM-C142	VOG0477: Gp48 putative tail tube associated base plate protein; Putative baseplate tail tube cap; T4-like baseplate tail tubbe cap; T4-like baseplate tail tube cap; Tail-tube assembly protein; base plate; base plate [Enterobacteria phage RB32]; baseplate hub subunit; baseplate protein; baseplate subunit; baseplate tail tube cap; baseplate tail tube cap protein; baseplate tail tube junction; gp48;…
	Med-Ae1-75mDCM-C142-cds21|Med-Ae1-75mDCM-C142	VOG0452: Base plate wedge protein 53; Gp53 baseplate wedge subunit; Putative baseplate wedge subunit; base plate wedge 53 family protein; base plate wedge completion; base plate wedge component; base plate wedge family protein; base plate wedge protein; baseplate structural protein; baseplate wedge; baseplate wedge completion; baseplate wedge component; baseplate wedge component gp53; baseplate w…
	Med-Ae1-75mDCM-C142-cds22|Med-Ae1-75mDCM-C142	VOG1803: gp20; hypothetical protein
	Med-Ae1-75mDCM-C142-cds23|Med-Ae1-75mDCM-C142	VOG4653: hyphothetical protein; hypothetical protein
	Med-Ae1-75mDCM-C142-cds24|Med-Ae1-75mDCM-C142
	Med-Ae1-75mDCM-C142-cds25|Med-Ae1-75mDCM-C142
	Med-Ae1-75mDCM-C142-cds26|Med-Ae1-75mDCM-C142
	Med-Ae1-75mDCM-C142-cds27|Med-Ae1-75mDCM-C142
	Med-Ae1-75mDCM-C186-cds3|Med-Ae1-75mDCM-C186	VOG0460: -; Gp13 neck protein; Possible phage neck protein; Putative neck protein I; T4-like phage head completion, neck hetero-dimeric protein (T4-like gp13); gp13 neck protein; head completion; head completion neck hetero-dimeric protein; head completion protein; head completion, neck hetero-dimeric protein; head completion-like protein; hypothetical protein; neck and head completion; neck prot…
	Med-Ae1-75mDCM-C186-cds5|Med-Ae1-75mDCM-C186	VOG0462: -; Gp15 proximal tail sheath stabilization protein; Possible phage tail sheath completion protein; Proximal tail sheath stabilization protein; Putative tail sheath stabilizer and completion protein; T4-like tail-sheath stabilizer; gp15 proximal tail sheath protein; gp15 proximal tail sheath stabilization protein; gp15 tail sheath stabilizer and completion protein; hypothetical protein; p…
	Med-Ae1-75mDCM-C186-cds8|Med-Ae1-75mDCM-C186
	Med-Ae1-75mDCM-C186-cds10|Med-Ae1-75mDCM-C186	VOG5105: conserved archaeal viral protein; hypothetical protein
	Med-Ae1-75mDCM-C186-cds12|Med-Ae1-75mDCM-C186
	Med-Ae1-75mDCM-C190-cds2|Med-Ae1-75mDCM-C190	VOG4120: hypothetical protein; putative predicted product
	Med-Ae1-75mDCM-C190-cds4|Med-Ae1-75mDCM-C190	VOG4064: ORF231; TreB; hypothetical protein; putative predicted product
	Med-Ae1-75mDCM-C190-cds5|Med-Ae1-75mDCM-C190	VOG4064: ORF231; TreB; hypothetical protein; putative predicted product
	Med-Ae1-75mDCM-C190-cds7|Med-Ae1-75mDCM-C190	VOG4093: RuvC; gp49; gp50; hypothetical protein
	Med-Ae1-75mDCM-C190-cds8|Med-Ae1-75mDCM-C190	VOG9876: hypothetical protein; putative tail fiber protein
	Med-Ae1-75mDCM-C190-cds9|Med-Ae1-75mDCM-C190	VOG4040: MbpZ; ORF236; flavodoxin; hypothetical protein; putative predicted product
	Med-Ae1-75mDCM-C190-cds10|Med-Ae1-75mDCM-C190	VOG4043: gp64; gp65; gp66; gp70; hypothetical protein
	Med-Ae1-75mDCM-C190-cds18|Med-Ae1-75mDCM-C190	VOG4416: gp40; hypothetical protein
	Med-Ae1-75mDCM-C190-cds20|Med-Ae1-75mDCM-C190	VOG0408: Clamp loader small subunit, DNA polymerase accessory protein; DNA polymerase accessory protein; DNA polymerase accessory protein clamp loader subunit; DNA polymerase accessory protein, clamp-loader subunit; DNA polymerase clamp loader subunit; DNA polymerase clamp loader subunit I; Gp62 clamp loader subunit DNA polymerase accessory protein; Putative clamp loader subunit; T4-like clamp lo…
	Med-Ae1-75mDCM-C190-cds21|Med-Ae1-75mDCM-C190
	Med-Ae1-75mDCM-C190-cds24|Med-Ae1-75mDCM-C190	VOG4128: hypothetical protein; putative predicted product
	Med-Ae1-75mDCM-C190-cds27|Med-Ae1-75mDCM-C190	VOG4135: ORF134; ORF135; YomR; hypothetical protein; putative virion stractural protein; putative virion structural protein; putative virion structural protein 15; putative virion structural protein 20; virion structural protein
	Med-Ae1-75mDCM-C219-cds2|Med-Ae1-75mDCM-C219
	Med-Ae1-75mDCM-C219-cds3|Med-Ae1-75mDCM-C219	VOG7588: hypothetical protein
	Med-Ae1-75mDCM-C219-cds4|Med-Ae1-75mDCM-C219	VOG8533: hypothetical protein
	Med-Ae1-75mDCM-C219-cds12|Med-Ae1-75mDCM-C219	VOG0460: -; Gp13 neck protein; Possible phage neck protein; Putative neck protein I; T4-like phage head completion, neck hetero-dimeric protein (T4-like gp13); gp13 neck protein; head completion; head completion neck hetero-dimeric protein; head completion protein; head completion, neck hetero-dimeric protein; head completion-like protein; hypothetical protein; neck and head completion; neck prot…
	Med-Ae1-75mDCM-C219-cds13|Med-Ae1-75mDCM-C219	VOG4127: hypothetical protein
	Med-Ae1-75mDCM-C219-cds14|Med-Ae1-75mDCM-C219	VOG4025: BcepGomrgp31; hypothetical protein; putative queuosine tRNA-ribosyltransferase; queuine tRNA-ribosyltransferase; queuosine tRNA-ribosyltransferase; queuosine tRNA-ribosyltransferase [Enterobacteria phage 9g]
	Med-Ae1-75mDCM-C221-cds1|Med-Ae1-75mDCM-C221
	Med-Ae1-75mDCM-C221-cds2|Med-Ae1-75mDCM-C221
	Med-Ae1-75mDCM-C221-cds3|Med-Ae1-75mDCM-C221	VOG4134: hypothetical protein
	Med-Ae1-75mDCM-C221-cds4|Med-Ae1-75mDCM-C221	VOG4128: hypothetical protein; putative predicted product
	Med-Ae1-75mDCM-C221-cds10|Med-Ae1-75mDCM-C221	VOG4416: gp40; hypothetical protein
	Med-Ae1-75mDCM-C221-cds11|Med-Ae1-75mDCM-C221	VOG4154: hypothetical protein; putative predicted product
	Med-Ae1-75mDCM-C221-cds12|Med-Ae1-75mDCM-C221	VOG4120: hypothetical protein; putative predicted product
	Med-Ae1-75mDCM-C221-cds14|Med-Ae1-75mDCM-C221	VOG4123: hypothetical protein; neck passage structure protein
	Med-Ae1-75mDCM-C221-cds15|Med-Ae1-75mDCM-C221	VOG1390: gp211; gp218; gp49; gp54; hypothetical protein
	Med-Ae1-75mDCM-C221-cds17|Med-Ae1-75mDCM-C221	VOG4080: hyphothetical protein; hypothetical protein; hypothetical protein [Escherichia phage 2 JES-2013]
	Med-Ae1-75mDCM-C221-cds19|Med-Ae1-75mDCM-C221	VOG0409: -; DNA polymerase accessory protein, sliding clamp; DNA polymerase processivity component; DNA polymerase processivity factor; Gp45 sliding clamp DNA polymerase accessory protein; Possible sliding clamp; Putative DNA sliding clamp polymerase; T4-like sliding clamp protein; clamp loader subunit; gp45; gp45 sliding clamp; gp45 sliding clamp DNA polymerase; gp45 sliding clamp DNA polymerase…
	Med-Ae1-75mDCM-C221-cds23|Med-Ae1-75mDCM-C221	VOG4097: gp2; hypothetical protein; queuine-tRNA ribosyltransferase
	Med-Ae1-75mDCM-C221-cds24|Med-Ae1-75mDCM-C221	VOG4040: MbpZ; ORF236; flavodoxin; hypothetical protein; putative predicted product
	Med-Ae1-75mDCM-C237-cds6|Med-Ae1-75mDCM-C237	VOG4390: hyphothetical protein; hypothetical protein; hypothetical protein [Escherichia phage 2 JES-2013]
	Med-Ae1-75mDCM-C237-cds7|Med-Ae1-75mDCM-C237	VOG4034: DNA modification methylase; conserved hypothetical protein; putative DNA methylase; putative predicted product
	Med-Ae1-75mDCM-C237-cds9|Med-Ae1-75mDCM-C237	VOG0465: -; Gp22 prohead core protein; Possible prohead core scaffold protein; Putative prohead core scaffold protein; T4-like prohead core scaffold protein; gp22 prohead core protein; gp22 prohead core scaffold protein; gp22 scaffold prohead core protein; head scaffolding protein; hypothetical protein; major prohead-scaffolding core protein; mrohead core scaffold protein; phage prohead assembly …
	Med-Ae1-75mDCM-C237-cds12|Med-Ae1-75mDCM-C237
	Med-Ae1-75mDCM-C237-cds13|Med-Ae1-75mDCM-C237	VOG4697: hypothetical protein
	Med-Ae1-75mDCM-C237-cds14|Med-Ae1-75mDCM-C237	VOG0473: -; DNA repair/recombination protein UvsY; Putative recombination protein; UvsY; Recombination, repair and ssDNA binding protein UvsY; Single stranded DNA-binding protein,phage-associated; UvsY; UvsY recombination protein; UvsY recombination repair and single-stranded DNA binding protein; UvsY recombination repair and ssDNA binding protein; UvsY recombination, repair and single-stranded D…
	Med-Ae1-75mDCM-C239-cds1|Med-Ae1-75mDCM-C239	VOG4536: hypothetical protein; putative predicted product
	Med-Ae1-75mDCM-C239-cds2|Med-Ae1-75mDCM-C239	VOG4212: glycosyl hydrolase; hypothetical protein
	Med-Ae1-75mDCM-C239-cds5|Med-Ae1-75mDCM-C239	VOG4549: hypothetical protein; putative predicted product
	Med-Ae1-75mDCM-C239-cds8|Med-Ae1-75mDCM-C239	VOG4214: hypothetical protein; putative predicted product; putative short transient receptor potential channel 6 isoform X1
	Med-Ae1-75mDCM-C239-cds14|Med-Ae1-75mDCM-C239	VOG4074: hypothetical protein
	Med-Ae1-75mDCM-C239-cds15|Med-Ae1-75mDCM-C239	VOG4064: ORF231; TreB; hypothetical protein; putative predicted product
	Med-Ae1-75mDCM-C239-cds17|Med-Ae1-75mDCM-C239
	Med-Ae1-75mDCM-C239-cds18|Med-Ae1-75mDCM-C239	VOG0452: Base plate wedge protein 53; Gp53 baseplate wedge subunit; Putative baseplate wedge subunit; base plate wedge 53 family protein; base plate wedge completion; base plate wedge component; base plate wedge family protein; base plate wedge protein; baseplate structural protein; baseplate wedge; baseplate wedge completion; baseplate wedge component; baseplate wedge component gp53; baseplate w…
	Med-Ae1-75mDCM-C239-cds19|Med-Ae1-75mDCM-C239	VOG0477: Gp48 putative tail tube associated base plate protein; Putative baseplate tail tube cap; T4-like baseplate tail tubbe cap; T4-like baseplate tail tube cap; Tail-tube assembly protein; base plate; base plate [Enterobacteria phage RB32]; baseplate hub subunit; baseplate protein; baseplate subunit; baseplate tail tube cap; baseplate tail tube cap protein; baseplate tail tube junction; gp48;…
	Med-Ae1-75mDCM-C239-cds21|Med-Ae1-75mDCM-C239	VOG1005: PE-PGRS family protein; gp25; gp26; gp27; gp28; gp29; gp30; gp31; hypothetical protein; minor tail protein; minor tail subunit; tail protein
	Med-Ae1-75mDCM-C239-cds22|Med-Ae1-75mDCM-C239	VOG0997: -; Gp26 baseplate hub subunit; Putative base plate hub assembly catalyst; Putative base plate hub subunit protein; Putative baseplate hub assembly catalyst; Putative baseplate hub subunit; Putative baseplate hub subunit protein; T4 bacteriophage base plate protein; base plate assembly protein; base plate family protein; base plate hub assembly catalyst; base plate hub subunit; base plate…
	Med-Ae1-75mDCM-C240-cds1|Med-Ae1-75mDCM-C240	VOG4127: hypothetical protein
	Med-Ae1-75mDCM-C240-cds2|Med-Ae1-75mDCM-C240	VOG4025: BcepGomrgp31; hypothetical protein; putative queuosine tRNA-ribosyltransferase; queuine tRNA-ribosyltransferase; queuosine tRNA-ribosyltransferase; queuosine tRNA-ribosyltransferase [Enterobacteria phage 9g]
	Med-Ae1-75mDCM-C240-cds3|Med-Ae1-75mDCM-C240	VOG0080: ORF003; TmpG; Virulence Associated protein; VlrC protein; VrlC; VrlC protein; VrlC virulence-associated protein-like protein; adsorption associated tail protein; adsorption-associated tail protein; baseplate wedge initiator; baseplate wedge tail fiber connector; conserved phage associated protein; gp106; gp108; gp14 neck protein; gp16.2; gp37; gp40; hypothetical protein; neck protein; ph…
	Med-Ae1-75mDCM-C240-cds4|Med-Ae1-75mDCM-C240	VOG4715: hypothetical protein
	Med-Ae1-75mDCM-C269-cds2|Med-Ae1-75mDCM-C269	VOG9438: hypothetical protein
	Med-Ae1-75mDCM-C269-cds3|Med-Ae1-75mDCM-C269	VOG0051: DNA packaging protein; DNA packaging protein; large terminase subunit; Lambda gpA homolog; ORF036; ORF059; ORF22; Putative large subunit (GpA homolog) of DNA packaging dimer; Ter; TerL; bacteriophage DNA packaging protein; terminase, large subunit; bacteriophage terminase, large subunit; gp02 protein; gp2; gp2.11; gp3; gp5; gp63; gp74; hypothetical protein; large terminase; large termina…
	Med-Ae1-75mDCM-C269-cds6|Med-Ae1-75mDCM-C269	VOG0833: ORF23; Putative portal protein; bacteriophage portal protein; bacteriophage portal protein; Lambda gpB homolog; capsid component; capsid portal protein; capsid protein; gp04 protein; gp4; hypothetical protein; lambda-like phage portal protein; phage portal protein; phage portal protein, lambda family; portal protein; portal protein B; portal protein Lambda B; portal protein gpB; putative…
	Med-Ae1-75mDCM-C269-cds8|Med-Ae1-75mDCM-C269
	Med-Ae1-75mDCM-C269-cds9|Med-Ae1-75mDCM-C269	VOG8626: gp38; hypothetical protein
	Med-Ae1-75mDCM-C269-cds10|Med-Ae1-75mDCM-C269
	Med-Ae1-75mDCM-C269-cds12|Med-Ae1-75mDCM-C269	VOG2138: hypothetical protein; putative predicted product
	Med-Ae1-75mDCM-C269-cds13|Med-Ae1-75mDCM-C269
	Med-Ae1-75mDCM-C269-cds15|Med-Ae1-75mDCM-C269	VOG9978: putative tape measure protein
	Med-Ae1-75mDCM-C296-cds1|Med-Ae1-75mDCM-C296	VOG4418: hypothetical protein
	Med-Ae1-75mDCM-C296-cds2|Med-Ae1-75mDCM-C296	VOG4045: hypothetical protein; internal virion protein; putative internal virion protein
	Med-Ae1-75mDCM-C296-cds3|Med-Ae1-75mDCM-C296	VOG4046: hypothetical protein; minor tail protein; putative predicted product; transposase; virion associated protein
	Med-Ae1-75mDCM-C296-cds5|Med-Ae1-75mDCM-C296	VOG4200: hypothetical protein
	Med-Ae1-75mDCM-C296-cds7|Med-Ae1-75mDCM-C296	VOG4080: hyphothetical protein; hypothetical protein; hypothetical protein [Escherichia phage 2 JES-2013]
	Med-Ae1-75mDCM-C296-cds11|Med-Ae1-75mDCM-C296	VOG4201: Phi92_gp150; colanic acid biosynthesis protein; colanic acid biosynthesis protein wcaM; colanic acid-degrading protein; colanidase tailspike; hypothetical protein; putative colanic acid biosynthesis protein WcaM; putative colanic acid degrading protein; putative colanic acid-degrading protein; putative fusion protein; putative tail fiber protein; tailspike colanidase
	Med-Ae1-75mDCM-C296-cds13|Med-Ae1-75mDCM-C296	VOG4126: hypothetical protein
	Med-Ae1-75mDCM-C296-cds14|Med-Ae1-75mDCM-C296
	Med-Ae1-75mDCM-C296-cds15|Med-Ae1-75mDCM-C296	VOG4203: hypothetical protein
	Med-Ae1-75mDCM-C302-cds1|Med-Ae1-75mDCM-C302
	Med-Ae1-75mDCM-C302-cds2|Med-Ae1-75mDCM-C302
	Med-Ae1-75mDCM-C302-cds3|Med-Ae1-75mDCM-C302
	Med-Ae1-75mDCM-C302-cds4|Med-Ae1-75mDCM-C302
	Med-Ae1-75mDCM-C302-cds5|Med-Ae1-75mDCM-C302
	Med-Ae1-75mDCM-C302-cds6|Med-Ae1-75mDCM-C302
	Med-Ae1-75mDCM-C302-cds7|Med-Ae1-75mDCM-C302
	Med-Ae1-75mDCM-C302-cds8|Med-Ae1-75mDCM-C302
	Med-Ae1-75mDCM-C302-cds9|Med-Ae1-75mDCM-C302	VOG9322: hypothetical protein
	Med-Ae1-75mDCM-C302-cds10|Med-Ae1-75mDCM-C302
	Med-Ae1-75mDCM-C302-cds11|Med-Ae1-75mDCM-C302
	Med-Ae1-75mDCM-C302-cds12|Med-Ae1-75mDCM-C302
	Med-Ae1-75mDCM-C302-cds13|Med-Ae1-75mDCM-C302
	Med-Ae1-75mDCM-C302-cds14|Med-Ae1-75mDCM-C302
	Med-Ae1-75mDCM-C302-cds15|Med-Ae1-75mDCM-C302
	Med-Ae1-75mDCM-C302-cds16|Med-Ae1-75mDCM-C302
	Med-Ae1-75mDCM-C302-cds17|Med-Ae1-75mDCM-C302
	Med-Ae1-75mDCM-C302-cds18|Med-Ae1-75mDCM-C302
	Med-Ae1-75mDCM-C302-cds19|Med-Ae1-75mDCM-C302
	Med-Ae1-75mDCM-C302-cds20|Med-Ae1-75mDCM-C302
	Med-Ae1-75mDCM-C302-cds21|Med-Ae1-75mDCM-C302
	Med-Ae1-75mDCM-C302-cds22|Med-Ae1-75mDCM-C302
	Med-Ae1-75mDCM-C305-cds1|Med-Ae1-75mDCM-C305	VOG9250: side tail fiber; side tail fiber protein; tail fiber protein
	Med-Ae1-75mDCM-C305-cds2|Med-Ae1-75mDCM-C305	VOG4080: hyphothetical protein; hypothetical protein; hypothetical protein [Escherichia phage 2 JES-2013]
	Med-Ae1-75mDCM-C305-cds3|Med-Ae1-75mDCM-C305
	Med-Ae1-75mDCM-C305-cds4|Med-Ae1-75mDCM-C305
	Med-Ae1-75mDCM-C305-cds5|Med-Ae1-75mDCM-C305	VOG4598: hypothetical protein; phage particle protein; phage structural protein; virion protein
	Med-Ae1-75mDCM-C305-cds6|Med-Ae1-75mDCM-C305	VOG4701: gp25; gp26; gp27; gp29; hypothetical protein; tail assembly chaperone
	Med-Ae1-75mDCM-C305-cds8|Med-Ae1-75mDCM-C305	VOG0848: Gp17; Gp18; Phage minor tail protein L; bacteriophage tail tip assembly protein; Lambda gpL homolog; gp17; gp18; gp18, phage minor tail protein L; gp19; gp26; gp3; gp38; gp65; hypothetical protein; minor tail protein; minor tail protein L; minor tail protein L.; minor tail protein gp16; minor tail protein l; phage minor tail; phage minor tail protein; phage minor tail protein L; phage ta…
	Med-Ae1-75mDCM-C305-cds9|Med-Ae1-75mDCM-C305	VOG0847: Gp16; Gp17; bacteriophage tail tip assembly protein; Lambda gpM homolog; gp15; gp16, phage minor tail protein; gp17; gp18; gp23; gp39; gp46; gp59; gp67; hypothetical protein; minor tail protein; minor tail protein M; minor tail protein M.; minor tail protein gp14; phage minor tail; phage minor tail protein; putative bacteriophage minor tail protein; Lambda gpM homolog; putative minor tai…
	Med-Ae1-75mDCM-C305-cds10|Med-Ae1-75mDCM-C305
	Med-Ae1-75mDCM-C306-cds2|Med-Ae1-75mDCM-C306	VOG4168: hypothetical protein
	Med-Ae1-75mDCM-C306-cds4|Med-Ae1-75mDCM-C306	VOG0462: -; Gp15 proximal tail sheath stabilization protein; Possible phage tail sheath completion protein; Proximal tail sheath stabilization protein; Putative tail sheath stabilizer and completion protein; T4-like tail-sheath stabilizer; gp15 proximal tail sheath protein; gp15 proximal tail sheath stabilization protein; gp15 tail sheath stabilizer and completion protein; hypothetical protein; p…
	Med-Ae1-75mDCM-C306-cds6|Med-Ae1-75mDCM-C306	VOG8533: hypothetical protein
	Med-Ae1-75mDCM-C306-cds7|Med-Ae1-75mDCM-C306	VOG0461: -; Gp14 neck protein; Putative neck protein II; T4-like phage head completion, neck hetero-dimeric protein (T4-like gp14); T4-like phage head completion, neckhetero-dimeric protein; Virus neck protein; distal tail protein; gp14 head completion; gp14 head completion protein; gp14 neck protein; head completion; head completion neck hetero-dimeric protein; head completion protein; head comp…
	Med-Ae1-75mDCM-C306-cds9|Med-Ae1-75mDCM-C306	VOG4127: hypothetical protein
	Med-Ae1-75mDCM-C306-cds10|Med-Ae1-75mDCM-C306	VOG4025: BcepGomrgp31; hypothetical protein; putative queuosine tRNA-ribosyltransferase; queuine tRNA-ribosyltransferase; queuosine tRNA-ribosyltransferase; queuosine tRNA-ribosyltransferase [Enterobacteria phage 9g]
	Med-Ae1-75mDCM-C306-cds11|Med-Ae1-75mDCM-C306	VOG0080: ORF003; TmpG; Virulence Associated protein; VlrC protein; VrlC; VrlC protein; VrlC virulence-associated protein-like protein; adsorption associated tail protein; adsorption-associated tail protein; baseplate wedge initiator; baseplate wedge tail fiber connector; conserved phage associated protein; gp106; gp108; gp14 neck protein; gp16.2; gp37; gp40; hypothetical protein; neck protein; ph…
	Med-Ae1-75mDCM-C308-cds2|Med-Ae1-75mDCM-C308	VOG4067: Zn-peptidase; hypothetical protein; metal-dependent hydrolase; peptidase; putative peptidase; putative peptidase M20
	Med-Ae1-75mDCM-C308-cds3|Med-Ae1-75mDCM-C308
	Med-Ae1-75mDCM-C308-cds10|Med-Ae1-75mDCM-C308	VOG1134: gp49; gp57; gp59; gp61; gp62; hypothetical protein; putative predicted product
	Med-Ae1-75mDCM-C308-cds11|Med-Ae1-75mDCM-C308
	Med-Ae1-75mDCM-C308-cds12|Med-Ae1-75mDCM-C308	VOG1861: gp58; gp61; gp65; hypothetical protein
	Med-Ae1-75mDCM-C308-cds15|Med-Ae1-75mDCM-C308	VOG4064: ORF231; TreB; hypothetical protein; putative predicted product
	Med-Ae1-75mDCM-C308-cds17|Med-Ae1-75mDCM-C308
	Med-Ae1-75mDCM-C308-cds18|Med-Ae1-75mDCM-C308
	Med-Ae1-75mDCM-C308-cds19|Med-Ae1-75mDCM-C308
	Med-Ae1-75mDCM-C308-cds20|Med-Ae1-75mDCM-C308
	Med-Ae1-75mDCM-C308-cds22|Med-Ae1-75mDCM-C308
	Med-Ae1-75mDCM-C319-cds1|Med-Ae1-75mDCM-C319
	Med-Ae1-75mDCM-C319-cds2|Med-Ae1-75mDCM-C319
	Med-Ae1-75mDCM-C319-cds3|Med-Ae1-75mDCM-C319
	Med-Ae1-75mDCM-C319-cds5|Med-Ae1-75mDCM-C319	VOG4142: Phi92_gp123; hypothetical protein; putative decoration protein
	Med-Ae1-75mDCM-C319-cds6|Med-Ae1-75mDCM-C319
	Med-Ae1-75mDCM-C319-cds7|Med-Ae1-75mDCM-C319
	Med-Ae1-75mDCM-C319-cds9|Med-Ae1-75mDCM-C319	VOG4140: hyphothetical protein; hypothetical protein; hypothetical protein [Escherichia phage 2 JES-2013]; possible structural protein; putative structural protein
	Med-Ae1-75mDCM-C319-cds10|Med-Ae1-75mDCM-C319
	Med-Ae1-75mDCM-C319-cds12|Med-Ae1-75mDCM-C319	VOG4151: hypothetical protein; putative endolysin; putative predicted product
	Med-Ae1-75mDCM-C319-cds14|Med-Ae1-75mDCM-C319
	Med-Ae1-75mDCM-C319-cds17|Med-Ae1-75mDCM-C319	VOG9899: hypothetical protein
	Med-Ae1-75mDCM-C319-cds22|Med-Ae1-75mDCM-C319	VOG4036: -; hypothetical protein; hypothetical protein [Enterobacteria phage vB_EcoM-FV3]; putative predicted product
	Med-Ae1-75mDCM-C332-cds1|Med-Ae1-75mDCM-C332	VOG1085: -; Phi92_gp013; Tk.3 conserved hypothetical protein; hypothetical protein; hypothetical protein Tk.3; tk.3 hypothetical protein
	Med-Ae1-75mDCM-C332-cds2|Med-Ae1-75mDCM-C332
	Med-Ae1-75mDCM-C332-cds3|Med-Ae1-75mDCM-C332
	Med-Ae1-75mDCM-C332-cds6|Med-Ae1-75mDCM-C332	VOG4098: ORF114; helix-turn-helix motif protein; hypothetical protein; putative helix-turn-helix motif; putative predicted product; transcriptional regulator
	Med-Ae1-75mDCM-C332-cds7|Med-Ae1-75mDCM-C332	VOG4012: Phi92_gp086; hypothetical membrane protein; hypothetical protein; hypothetical protein [Escherichia phage vB_EcoM_FFH2]; lysozyme
	Med-Ae1-75mDCM-C332-cds8|Med-Ae1-75mDCM-C332
	Med-Ae1-75mDCM-C332-cds9|Med-Ae1-75mDCM-C332
	Med-Ae1-75mDCM-C332-cds10|Med-Ae1-75mDCM-C332	VOG4011: hypothetical protein; putative predicted product
	Med-Ae1-75mDCM-C332-cds11|Med-Ae1-75mDCM-C332	VOG4504: hypothetical protein; indoleacetamide hydrolase; putative transposase
	Med-Ae1-75mDCM-C332-cds12|Med-Ae1-75mDCM-C332
	Med-Ae1-75mDCM-C332-cds13|Med-Ae1-75mDCM-C332	VOG4095: -; hypothetical protein; putative phage protein [Escherichia phage wV7]
	Med-Ae1-75mDCM-C332-cds14|Med-Ae1-75mDCM-C332	VOG4181: hypothetical protein; putative PcfJ-like protein
	Med-Ae1-75mDCM-C332-cds15|Med-Ae1-75mDCM-C332	VOG8531: hypothetical protein
	Med-Ae1-75mDCM-C332-cds21|Med-Ae1-75mDCM-C332	VOG4093: RuvC; gp49; gp50; hypothetical protein
	Med-Ae1-75mDCM-C332-cds22|Med-Ae1-75mDCM-C332	VOG2131: hypothetical protein
	Med-Ae1-75mDCM-C332-cds23|Med-Ae1-75mDCM-C332
	Med-Ae1-75mDCM-C332-cds24|Med-Ae1-75mDCM-C332
	Med-Ae1-75mDCM-C332-cds27|Med-Ae1-75mDCM-C332	VOG4119: gp53; gp54; hypothetical protein
	Med-Ae1-75mDCM-C340-cds1|Med-Ae1-75mDCM-C340
	Med-Ae1-75mDCM-C340-cds2|Med-Ae1-75mDCM-C340
	Med-Ae1-75mDCM-C340-cds3|Med-Ae1-75mDCM-C340
	Med-Ae1-75mDCM-C340-cds6|Med-Ae1-75mDCM-C340	VOG0041: 39; DNA maturase A; DNA maturation protein; DNA packaging protein; DNA packaging protein A; DNA packaging protein A, T7-like gp18; DNA packaging protein small subunit; DNA packaging protein, small subunit; DNA packaging/maturation protein A; TerS; TerS small terminase subunit-like protein; conserved hypothetical phage protein; gp18; hypothetical protein; maturase A; phage protein; predic…
	Med-Ae1-75mDCM-C340-cds7|Med-Ae1-75mDCM-C340
	Med-Ae1-75mDCM-C340-cds8|Med-Ae1-75mDCM-C340
	Med-Ae1-75mDCM-C340-cds9|Med-Ae1-75mDCM-C340	VOG1400: ORF016; ORF017; ParB-like domain protein; gp43; gp49; hypothetical protein; partitioning protein-like protein
	Med-Ae2-600mDeep-C11-cds1|Med-Ae2-600mDeep-C11
	Med-Ae2-600mDeep-C11-cds2|Med-Ae2-600mDeep-C11
	Med-Ae2-600mDeep-C11-cds3|Med-Ae2-600mDeep-C11	VOG3973: Phi92_gp162; hyphothetical protein; hypothetical protein; hypothetical protein [Escherichia phage vB_EcoM_FFH2]; xkdS-like protein
	Med-Ae2-600mDeep-C11-cds4|Med-Ae2-600mDeep-C11
	Med-Ae2-600mDeep-C11-cds5|Med-Ae2-600mDeep-C11	VOG4085: gp29; holin; hypothetical protein
	Med-Ae2-600mDeep-C11-cds6|Med-Ae2-600mDeep-C11
	Med-Ae2-600mDeep-C11-cds7|Med-Ae2-600mDeep-C11
	Med-Ae2-600mDeep-C11-cds8|Med-Ae2-600mDeep-C11
	Med-Ae2-600mDeep-C11-cds9|Med-Ae2-600mDeep-C11
	Med-Ae2-600mDeep-C11-cds10|Med-Ae2-600mDeep-C11
	Med-Ae2-600mDeep-C11-cds11|Med-Ae2-600mDeep-C11
	Med-Ae2-600mDeep-C11-cds12|Med-Ae2-600mDeep-C11	VOG0026: 13; 3'-5' exonuclease family protein; 5B protein; Bbp42; DNA directed DNA polymerase; DNA pol I; DNA polymerase; DNA polymerase 1; DNA polymerase 2; DNA polymerase A; DNA polymerase A domain protein; DNA polymerase A domain-like protein; DNA polymerase A, part A; DNA polymerase A, part B; DNA polymerase B family protein; DNA polymerase C-terminal; DNA polymerase I; DNA polymerase I famil…
	Med-Ae2-600mDeep-C11-cds13|Med-Ae2-600mDeep-C11	VOG5821: hypothetical protein; tcdA-E operon negative regulator
	Med-Ae2-600mDeep-C11-cds14|Med-Ae2-600mDeep-C11	VOG4551: TerL; hyphothetical protein; hypothetical protein; putative predicted product
	Med-Ae2-600mDeep-C11-cds15|Med-Ae2-600mDeep-C11
	Med-Ae2-600mDeep-C11-cds16|Med-Ae2-600mDeep-C11
	Med-Ae2-600mDeep-C11-cds17|Med-Ae2-600mDeep-C11
	Med-Ae2-600mDeep-C11-cds18|Med-Ae2-600mDeep-C11	VOG4157: RDF protein; gp86; gp88; hypothetical protein
	Med-Ae2-600mDeep-C11-cds19|Med-Ae2-600mDeep-C11
	Med-Ae2-600mDeep-C11-cds20|Med-Ae2-600mDeep-C11
	Med-Ae2-600mDeep-C11-cds21|Med-Ae2-600mDeep-C11	VOG0025: (RecA-like) recombination and repair protein; -; 41 helicase; 4B; AB1gp52; ATP-dependent helicase 41; ATPase; Ban; D6 protein; DNA B helicase; DNA B-like helicase; DNA heicase; DNA helicase; DNA helicase DnaB; DNA helicase I; DNA helicase II; DNA helicase subunit of helicase-primase complex; DNA helicase-like protein; DNA primase; DNA primase / helicase; DNA primase subunit; DNA primase-…
	Med-Ae2-600mDeep-C11-cds22|Med-Ae2-600mDeep-C11	VOG3972: hyphothetical protein; hypothetical protein; hypothetical protein [Enterobacteria phage vB_EcoM-FV3]; inhibitor of prohead protease; virulence-associated protein E
	Med-Ae2-600mDeep-C11-cds23|Med-Ae2-600mDeep-C11	VOG5481: gp35; hypothetical protein
	Med-Ae2-600mDeep-C11-cds24|Med-Ae2-600mDeep-C11
	Med-Ae2-600mDeep-C11-cds25|Med-Ae2-600mDeep-C11
	Med-Ae2-600mDeep-C11-cds26|Med-Ae2-600mDeep-C11	VOG4154: hypothetical protein; putative predicted product
	Med-Ae2-600mDeep-C11-cds27|Med-Ae2-600mDeep-C11
	Med-Ae2-600mDeep-C11-cds28|Med-Ae2-600mDeep-C11
	Med-Ae2-600mDeep-C11-cds29|Med-Ae2-600mDeep-C11	VOG4017: Phi92_gp082; hyphothetical protein; hypothetical protein; hypothetical protein [Escherichia phage vB_EcoM_FFH2]
	Med-Ae2-600mDeep-C11-cds30|Med-Ae2-600mDeep-C11
	Med-Ae2-600mDeep-C11-cds31|Med-Ae2-600mDeep-C11
	Med-Ae2-600mDeep-C11-cds32|Med-Ae2-600mDeep-C11	VOG0372: DNA ligase; DNA ligase, phage-associated; NAD-dependent DNA ligase; NAD-dependent DNA ligase large subunit; NAD-dependent DNA ligase subunit A; NAD-dependent DNA ligase, subunit A; NAD-dependent DNA subunit A; NAD-dependent DNA-ligase; gp012; gp206; gp236; hypothetical protein; putative DNA ligase; putative NAD-dependent DNA ligase; putative NAD-dependent DNA ligase subunit A
	Med-Ae2-600mDeep-C11-cds33|Med-Ae2-600mDeep-C11	VOG3971: Phi92_gp123; head stabilization/decoration protein; head stabilization/decoration protein [Enterobacteria phage vB_EcoM-FV3]; hypothetical protein; putative decoration protein; putative head stabilization/decoration protein; putative major head protein
	Med-Ae2-600mDeep-C11-cds34|Med-Ae2-600mDeep-C11	VOG3970: Phi92_gp144; capsid and scaffold protein; hypothetical protein; hypothetical protein [Escherichia phage rv5]; putative tail fiber protein; structural protein
	Med-Ae2-600mDeep-C11-cds35|Med-Ae2-600mDeep-C11	VOG3969: gp154; hypothetical protein
	Med-Ae2-600mDeep-C11-cds36|Med-Ae2-600mDeep-C11
	Med-Ae2-600mDeep-C11-cds37|Med-Ae2-600mDeep-C11
	Med-Ae2-600mDeep-C11-cds38|Med-Ae2-600mDeep-C11	VOG1401: gp53; gp63; gp66; gp67; gp71; gp74; hypothetical protein
	Med-Ae2-600mDeep-C11-cds39|Med-Ae2-600mDeep-C11
	Med-Ae2-600mDeep-C11-cds40|Med-Ae2-600mDeep-C11	VOG3967: hypothetical protein; putative structural protein; structural protein
	Med-Ae2-600mDeep-C11-cds41|Med-Ae2-600mDeep-C11	VOG4559: hypothetical protein
	Med-Ae2-600mDeep-C11-cds42|Med-Ae2-600mDeep-C11	VOG4159: Soc.2; Soc.2 [Enterobacteria phage ime09]; hypothetical protein; hypothetical protein RB14ORF29 [Enterobacteria phage RB14]; putative small outer capsid protein; putative small outer capsid protein soc.2
	Med-Ae2-600mDeep-C11-cds43|Med-Ae2-600mDeep-C11
	Med-Ae2-600mDeep-C11-cds44|Med-Ae2-600mDeep-C11
	Med-Ae2-600mDeep-C11-cds45|Med-Ae2-600mDeep-C11
	Med-Ae2-600mDeep-C11-cds46|Med-Ae2-600mDeep-C11	VOG6774: hypothetical protein
	Med-Ae2-600mDeep-C11-cds47|Med-Ae2-600mDeep-C11	VOG7739: EaA protein; Eaa-like protein; hypothetical protein
	Med-Ae2-600mDeep-C11-cds48|Med-Ae2-600mDeep-C11	VOG4017: Phi92_gp082; hyphothetical protein; hypothetical protein; hypothetical protein [Escherichia phage vB_EcoM_FFH2]
	Med-Ae2-600mDeep-C11-cds49|Med-Ae2-600mDeep-C11
	Med-Ae2-600mDeep-C11-cds50|Med-Ae2-600mDeep-C11
	Med-Ae2-600mDeep-C11-cds51|Med-Ae2-600mDeep-C11
	Med-Ae2-600mDeep-C11-cds52|Med-Ae2-600mDeep-C11
	Med-Ae2-600mDeep-C11-cds53|Med-Ae2-600mDeep-C11	VOG7881: hypothetical protein
	Med-Ae2-600mDeep-C11-cds54|Med-Ae2-600mDeep-C11	VOG7430: NAD-dependent DNA ligase subunit A; hypothetical protein; putative predicted product
	Med-Ae2-600mDeep-C11-cds55|Med-Ae2-600mDeep-C11
	Med-Ae2-600mDeep-C11-cds56|Med-Ae2-600mDeep-C11	VOG4565: hypothetical protein
	Med-Ae2-600mDeep-C11-cds57|Med-Ae2-600mDeep-C11	VOG4044: base plate wedge subunit; hypothetical protein
	Med-Ae2-600mDeep-C11-cds58|Med-Ae2-600mDeep-C11
	Med-Ae2-600mDeep-C11-cds59|Med-Ae2-600mDeep-C11
	Med-Ae2-600mDeep-C11-cds60|Med-Ae2-600mDeep-C11	VOG4643: hypothetical protein; putative tail fiber protein; tail fiber family protein; tail protein; tail spike protein; tailspike protein
	Med-Ae2-600mDeep-C11-cds61|Med-Ae2-600mDeep-C11
	Med-Ae2-600mDeep-C11-cds62|Med-Ae2-600mDeep-C11
	Med-Ae2-600mDeep-C11-cds63|Med-Ae2-600mDeep-C11	VOG4643: hypothetical protein; putative tail fiber protein; tail fiber family protein; tail protein; tail spike protein; tailspike protein
	Med-Ae2-600mDeep-C11-cds64|Med-Ae2-600mDeep-C11
	Med-Ae2-600mDeep-C11-cds65|Med-Ae2-600mDeep-C11
	Med-Ae2-600mDeep-C11-cds66|Med-Ae2-600mDeep-C11
	Med-Ae2-600mDeep-C11-cds67|Med-Ae2-600mDeep-C11
	Med-Ae2-600mDeep-C11-cds68|Med-Ae2-600mDeep-C11
	Med-Ae2-600mDeep-C11-cds69|Med-Ae2-600mDeep-C11
	Med-Ae2-600mDeep-C11-cds70|Med-Ae2-600mDeep-C11
	Med-Ae2-600mDeep-C11-cds71|Med-Ae2-600mDeep-C11
	Med-Ae2-600mDeep-C11-cds72|Med-Ae2-600mDeep-C11
	Med-Ae2-600mDeep-C11-cds73|Med-Ae2-600mDeep-C11
	Med-Ae2-600mDeep-C11-cds74|Med-Ae2-600mDeep-C11
	Med-Ae2-600mDeep-C11-cds75|Med-Ae2-600mDeep-C11
	Med-Ae2-600mDeep-C11-cds76|Med-Ae2-600mDeep-C11
	Med-Ae2-600mDeep-C11-cds77|Med-Ae2-600mDeep-C11
	Med-Ae2-600mDeep-C11-cds78|Med-Ae2-600mDeep-C11
	Med-Ae2-600mDeep-C11-cds79|Med-Ae2-600mDeep-C11
	Med-Ae2-600mDeep-C11-cds80|Med-Ae2-600mDeep-C11
	Med-Ae2-600mDeep-C11-cds81|Med-Ae2-600mDeep-C11
	Med-Ae2-600mDeep-C11-cds82|Med-Ae2-600mDeep-C11
	Med-Ae2-600mDeep-C11-cds83|Med-Ae2-600mDeep-C11
	Med-Ae2-600mDeep-C11-cds84|Med-Ae2-600mDeep-C11
	Med-Ae2-600mDeep-C11-cds85|Med-Ae2-600mDeep-C11
	Med-Ae2-600mDeep-C11-cds86|Med-Ae2-600mDeep-C11
	Med-Ae2-600mDeep-C11-cds87|Med-Ae2-600mDeep-C11
	Med-Ae2-600mDeep-C11-cds88|Med-Ae2-600mDeep-C11
	Med-Ae2-600mDeep-C11-cds89|Med-Ae2-600mDeep-C11
	Med-Ae2-600mDeep-C11-cds90|Med-Ae2-600mDeep-C11
	Med-Ae2-600mDeep-C11-cds91|Med-Ae2-600mDeep-C11	VOG3989: hypothetical protein; minor tail protein; putative structural protein; tail protein
	Med-Ae2-600mDeep-C11-cds92|Med-Ae2-600mDeep-C11
	Med-Ae2-600mDeep-C11-cds93|Med-Ae2-600mDeep-C11
	Med-Ae2-600mDeep-C11-cds95|Med-Ae2-600mDeep-C11
	Med-Ae2-600mDeep-C11-cds96|Med-Ae2-600mDeep-C11
	Med-Ae2-600mDeep-C11-cds97|Med-Ae2-600mDeep-C11
	Med-Ae2-600mDeep-C11-cds100|Med-Ae2-600mDeep-C11
	Med-Ae2-600mDeep-C11-cds101|Med-Ae2-600mDeep-C11
	Med-Ae2-600mDeep-C11-cds102|Med-Ae2-600mDeep-C11
	Med-Ae2-600mDeep-C11-cds103|Med-Ae2-600mDeep-C11
	Med-Ae2-600mDeep-C11-cds104|Med-Ae2-600mDeep-C11	VOG4541: TreS; gp60; gp61; hypothetical protein; putative predicted product; terminal repeat-encoded protein
	Med-Ae2-600mDeep-C11-cds106|Med-Ae2-600mDeep-C11
	Med-Ae2-600mDeep-C11-cds107|Med-Ae2-600mDeep-C11
	Med-Ae2-600mDeep-C11-cds108|Med-Ae2-600mDeep-C11
	Med-Ae2-600mDeep-C11-cds109|Med-Ae2-600mDeep-C11
	Med-Ae2-600mDeep-C11-cds110|Med-Ae2-600mDeep-C11
	Med-Ae2-600mDeep-C11-cds112|Med-Ae2-600mDeep-C11
	Med-Ae2-600mDeep-C11-cds113|Med-Ae2-600mDeep-C11
	Med-Ae2-600mDeep-C11-cds114|Med-Ae2-600mDeep-C11
	Med-Ae2-600mDeep-C11-cds117|Med-Ae2-600mDeep-C11	VOG4556: hypothetical protein; putative predicted product
	Med-Ae2-600mDeep-C11-cds118|Med-Ae2-600mDeep-C11
	Med-Ae2-600mDeep-C11-cds120|Med-Ae2-600mDeep-C11	VOG3987: -; Outer membrane protein alpha precursor; fibronectin; host specificity protein; host specificity protein J; outer membrane protein alpha precursor; phage tail component protein; putative baseplate component; putative phage host specificity protein; putative tail fiber protein; putative tail fiber protein H; putative tail fiber protein [Escherichia phage rv5]; putative tail protein; tai…
	Med-Ae2-600mDeep-C11-cds121|Med-Ae2-600mDeep-C11	VOG3986: hypothetical protein; hypothetical protein [Enterobacteria phage vB_EcoM-FV3]; i-spanin
	Med-Ae2-600mDeep-C11-cds122|Med-Ae2-600mDeep-C11	VOG3985: Phi92_gp129; hyphothetical protein; hypothetical protein; hypothetical protein [Escherichia phage rv5]; putative tail protein; structural protein
	Med-Ae2-600mDeep-C11-cds123|Med-Ae2-600mDeep-C11	VOG4790: hypothetical protein
	Med-Ae2-600mDeep-C11-cds124|Med-Ae2-600mDeep-C11	VOG3983: Phi92_gp140; hypothetical protein; putative tail fiber protein; structural protein; tail fiber; tail fiber protein; tail fiber protein [Escherichia phage vB_EcoM_FFH2]
	Med-Ae2-600mDeep-C11-cds125|Med-Ae2-600mDeep-C11	VOG3982: gp241; hypothetical protein
	Med-Ae2-600mDeep-C11-cds126|Med-Ae2-600mDeep-C11	VOG3981: hypothetical protein; putative predicted product
	Med-Ae2-600mDeep-C11-cds127|Med-Ae2-600mDeep-C11	VOG0847: Gp16; Gp17; bacteriophage tail tip assembly protein; Lambda gpM homolog; gp15; gp16, phage minor tail protein; gp17; gp18; gp23; gp39; gp46; gp59; gp67; hypothetical protein; minor tail protein; minor tail protein M; minor tail protein M.; minor tail protein gp14; phage minor tail; phage minor tail protein; putative bacteriophage minor tail protein; Lambda gpM homolog; putative minor tai…
	Med-Ae2-600mDeep-C11-cds128|Med-Ae2-600mDeep-C11	VOG0848: Gp17; Gp18; Phage minor tail protein L; bacteriophage tail tip assembly protein; Lambda gpL homolog; gp17; gp18; gp18, phage minor tail protein L; gp19; gp26; gp3; gp38; gp65; hypothetical protein; minor tail protein; minor tail protein L; minor tail protein L.; minor tail protein gp16; minor tail protein l; phage minor tail; phage minor tail protein; phage minor tail protein L; phage ta…
	Med-Ae2-600mDeep-C11-cds129|Med-Ae2-600mDeep-C11	VOG0850: Gp18; Gp19; NlpC/P60 family protein; bacteriophage tail tip assembly protein; Lambda gpK homolog; gp18; gp19; gp20; gp27; gp36; gp48; gp64; hypothetical GP19; hypothetical protein; minor tail protein; minor tail protein K; minor tail protein K-like protein; phage tail assembly protein; putative bacteriophage tail assembly protein; Lambda gpK homolog; putative minor tail protein; putative…
	Med-Ae2-600mDeep-C11-cds130|Med-Ae2-600mDeep-C11	VOG4701: gp25; gp26; gp27; gp29; hypothetical protein; tail assembly chaperone
	Med-Ae2-600mDeep-C11-cds131|Med-Ae2-600mDeep-C11	VOG4598: hypothetical protein; phage particle protein; phage structural protein; virion protein
	Med-Ae2-600mDeep-C11-cds132|Med-Ae2-600mDeep-C11
	Med-Ae2-600mDeep-C11-cds133|Med-Ae2-600mDeep-C11
	Med-Ae2-600mDeep-C11-cds134|Med-Ae2-600mDeep-C11
	Med-Ae2-600mDeep-C11-cds135|Med-Ae2-600mDeep-C11
	Med-Ae2-600mDeep-C11-cds136|Med-Ae2-600mDeep-C11	VOG5411: hypothetical protein
	Med-Ae2-600mDeep-C11-cds137|Med-Ae2-600mDeep-C11	VOG4127: hypothetical protein
	Med-Ae2-600mDeep-C11-cds138|Med-Ae2-600mDeep-C11
	Med-Ae2-600mDeep-C11-cds139|Med-Ae2-600mDeep-C11	VOG9822: capsid decoration protein; putative structural protein; tail fiber protein H
	Med-Ae2-600mDeep-C11-cds140|Med-Ae2-600mDeep-C11
	Med-Ae2-600mDeep-C11-cds141|Med-Ae2-600mDeep-C11	VOG6199: hypothetical protein
	Med-Ae2-600mDeep-C11-cds142|Med-Ae2-600mDeep-C11	VOG1125: gp20; gp22; gp24; hypothetical protein
	Med-Ae2-600mDeep-C11-cds143|Med-Ae2-600mDeep-C11
	Med-Ae2-600mDeep-C11-cds144|Med-Ae2-600mDeep-C11
	Med-Ae2-600mDeep-C11-cds145|Med-Ae2-600mDeep-C11
	Med-Ae2-600mDeep-C11-cds146|Med-Ae2-600mDeep-C11
	Med-Ae2-600mDeep-C11-cds147|Med-Ae2-600mDeep-C11
	Med-Ae2-600mDeep-C11-cds148|Med-Ae2-600mDeep-C11
	Med-Ae2-600mDeep-C11-cds149|Med-Ae2-600mDeep-C11
	Med-Ae2-600mDeep-C11-cds150|Med-Ae2-600mDeep-C11
	Med-Ae2-600mDeep-C11-cds151|Med-Ae2-600mDeep-C11
	Med-Ae2-600mDeep-C11-cds152|Med-Ae2-600mDeep-C11	VOG4562: hyphothetical protein; hypothetical protein
	Med-Ae2-600mDeep-C11-cds153|Med-Ae2-600mDeep-C11	VOG2368: phage tail length tape-measure protein; pore-forming tail protein; pore-forming tail tip protein; pore-forming tail tip protein pb2; putative pore forming tail tip protein; putative pore forming tail tip protein Pb2; putative pore-forming tail tip protein; tape measure protein
	Med-Ae2-600mDeep-C11-cds154|Med-Ae2-600mDeep-C11	VOG0028: 20; 5 -3 exonuclease; 5' - 3' exonuclease; 5' to 3' exonuclease; 5' to 3' exonuclease-like protein; 5'-3' exonuclease; 5'-3' exonuclease-like protein; 5'-3'-exonuclease; 5'-3'exonuclease; 5'-exonuclease similar to N-terminal domains of DNA polymerase I; 5\'-3\' exonuclease-like protein; DNA exonuclease; DNA polymerase; DNA polymerase I; DNA polymerase I thermostable; P41; Phi92_gp085; Pu…
	Med-Ae2-600mDeep-C11-cds155|Med-Ae2-600mDeep-C11	VOG0086: -; D14 protein; D14 protein/putative resolvase; Holliday junction resolvase; ORF063; endonuclease; endonuclease - holliday junction resolvase-like protein; gp122; gp123; gp24.1; gp54; gp61; group-specific protein; holiday junction resolvase; holliday junction resolvase; hypothetical cyanophage protein; hypothetical protein; phage SPO1 gene 91; putative D14 protein; putative predicted pro…
	Med-Ae2-600mDeep-C11-cds156|Med-Ae2-600mDeep-C11	VOG3101: morphogenesis protein; morphogenesis protein A; putative tail lysin
	Med-Ae2-600mDeep-C11-cds157|Med-Ae2-600mDeep-C11
	Med-Ae2-600mDeep-C11-cds158|Med-Ae2-600mDeep-C11	VOG0083: AAA domain ATPase; ATPase; ATPase containing protein; DNA repair exo subunit 2; DNA repair protein; Gp46 recombination endonuclease subunit; ORF009; Putative recombination endonuclease subunit; RecF recombinase protein; RecF/RecN/SMC N terminal domain protein; RncB; SbcC like protein; SbcC type exonuclease; chromosome segregation protein; chromosome segregation protein SMC; double-strand…
	Med-Ae2-600mDeep-C11-cds159|Med-Ae2-600mDeep-C11	VOG4575: hypothetical protein
	Med-Ae2-600mDeep-C11-cds161|Med-Ae2-600mDeep-C11
	Med-Ae2-600mDeep-C11-cds162|Med-Ae2-600mDeep-C11	VOG3974: hypothetical protein
	Med-Ae2-600mDeep-C11-cds163|Med-Ae2-600mDeep-C11	VOG4548: conserved hypothetical protein; hypothetical protein
	Med-Ae2-600mDeep-C11-cds164|Med-Ae2-600mDeep-C11
	Med-Ae2-600mDeep-C11-cds165|Med-Ae2-600mDeep-C11
	Med-Ae2-600mDeep-C13-cds1|Med-Ae2-600mDeep-C13
	Med-Ae2-600mDeep-C13-cds2|Med-Ae2-600mDeep-C13
	Med-Ae2-600mDeep-C13-cds3|Med-Ae2-600mDeep-C13
	Med-Ae2-600mDeep-C13-cds4|Med-Ae2-600mDeep-C13
	Med-Ae2-600mDeep-C13-cds5|Med-Ae2-600mDeep-C13	VOG3235: gp53; gp55; gp56; gp57; gp58; gp60; hypothetical protein; putative predicted product
	Med-Ae2-600mDeep-C13-cds6|Med-Ae2-600mDeep-C13	VOG4125: hypothetical protein
	Med-Ae2-600mDeep-C13-cds7|Med-Ae2-600mDeep-C13	VOG4573: hypothetical protein
	Med-Ae2-600mDeep-C13-cds8|Med-Ae2-600mDeep-C13
	Med-Ae2-600mDeep-C13-cds9|Med-Ae2-600mDeep-C13	VOG7188: hypothetical protein
	Med-Ae2-600mDeep-C13-cds10|Med-Ae2-600mDeep-C13
	Med-Ae2-600mDeep-C13-cds12|Med-Ae2-600mDeep-C13	VOG4064: ORF231; TreB; hypothetical protein; putative predicted product
	Med-Ae2-600mDeep-C13-cds13|Med-Ae2-600mDeep-C13
	Med-Ae2-600mDeep-C13-cds14|Med-Ae2-600mDeep-C13
	Med-Ae2-600mDeep-C13-cds15|Med-Ae2-600mDeep-C13
	Med-Ae2-600mDeep-C13-cds16|Med-Ae2-600mDeep-C13
	Med-Ae2-600mDeep-C13-cds17|Med-Ae2-600mDeep-C13
	Med-Ae2-600mDeep-C13-cds18|Med-Ae2-600mDeep-C13	VOG6449: hypothetical protein; putative predicted product
	Med-Ae2-600mDeep-C13-cds19|Med-Ae2-600mDeep-C13	VOG0083: AAA domain ATPase; ATPase; ATPase containing protein; DNA repair exo subunit 2; DNA repair protein; Gp46 recombination endonuclease subunit; ORF009; Putative recombination endonuclease subunit; RecF recombinase protein; RecF/RecN/SMC N terminal domain protein; RncB; SbcC like protein; SbcC type exonuclease; chromosome segregation protein; chromosome segregation protein SMC; double-strand…
	Med-Ae2-600mDeep-C13-cds20|Med-Ae2-600mDeep-C13	VOG4575: hypothetical protein
	Med-Ae2-600mDeep-C13-cds21|Med-Ae2-600mDeep-C13	VOG4064: ORF231; TreB; hypothetical protein; putative predicted product
	Med-Ae2-600mDeep-C13-cds22|Med-Ae2-600mDeep-C13	VOG1006: ATP-dependent helicase; ERF protein; PD-(D/E)XK nuclease; PD-(D/E)XK nuclease superfamily protein; RecB family exonuclease; conserved uncharacterised protein; exonuclease; exonuclease protein; gp1; gp105; gp232; gp40; gp42; gp45; gp46; gp47; gp49; gp50; gp51; gp52; gp53; gp56; gp58; gp59; gp60; gp62; gp63; gp65; gp66; gp67; gp68; gp69; gp70; helicase; helicase subunit; hypothetical cyano…
	Med-Ae2-600mDeep-C13-cds23|Med-Ae2-600mDeep-C13	VOG4548: conserved hypothetical protein; hypothetical protein
	Med-Ae2-600mDeep-C13-cds24|Med-Ae2-600mDeep-C13	VOG0473: -; DNA repair/recombination protein UvsY; Putative recombination protein; UvsY; Recombination, repair and ssDNA binding protein UvsY; Single stranded DNA-binding protein,phage-associated; UvsY; UvsY recombination protein; UvsY recombination repair and single-stranded DNA binding protein; UvsY recombination repair and ssDNA binding protein; UvsY recombination, repair and single-stranded D…
	Med-Ae2-600mDeep-C13-cds25|Med-Ae2-600mDeep-C13	VOG4697: hypothetical protein
	Med-Ae2-600mDeep-C13-cds27|Med-Ae2-600mDeep-C13	VOG0465: -; Gp22 prohead core protein; Possible prohead core scaffold protein; Putative prohead core scaffold protein; T4-like prohead core scaffold protein; gp22 prohead core protein; gp22 prohead core scaffold protein; gp22 scaffold prohead core protein; head scaffolding protein; hypothetical protein; major prohead-scaffolding core protein; mrohead core scaffold protein; phage prohead assembly …
	Med-Ae2-600mDeep-C13-cds29|Med-Ae2-600mDeep-C13
	Med-Ae2-600mDeep-C13-cds30|Med-Ae2-600mDeep-C13
	Med-Ae2-600mDeep-C13-cds31|Med-Ae2-600mDeep-C13
	Med-Ae2-600mDeep-C13-cds32|Med-Ae2-600mDeep-C13	VOG1001: hypothetical phage protein; hypothetical protein
	Med-Ae2-600mDeep-C13-cds33|Med-Ae2-600mDeep-C13	VOG1005: PE-PGRS family protein; gp25; gp26; gp27; gp28; gp29; gp30; gp31; hypothetical protein; minor tail protein; minor tail subunit; tail protein
	Med-Ae2-600mDeep-C13-cds34|Med-Ae2-600mDeep-C13	VOG1005: PE-PGRS family protein; gp25; gp26; gp27; gp28; gp29; gp30; gp31; hypothetical protein; minor tail protein; minor tail subunit; tail protein
	Med-Ae2-600mDeep-C13-cds35|Med-Ae2-600mDeep-C13	VOG1005: PE-PGRS family protein; gp25; gp26; gp27; gp28; gp29; gp30; gp31; hypothetical protein; minor tail protein; minor tail subunit; tail protein
	Med-Ae2-600mDeep-C13-cds36|Med-Ae2-600mDeep-C13	VOG0356: Gp18 tail sheath protein; Phage tail sheath protein; Possible phage tail sheath protein; Probable phage tail sheath protein; Putative tail sheath protein; contractile sheath protein; contractile tail sheath protein; gp13, phage tail sheath protein; gp16; gp18; gp18 tail sheath monomer; gp18 tail sheath monomer protein; gp18 tail sheath protein; gp19; gp21; gp22 protein; gp30, phage tail …
	Med-Ae2-600mDeep-C13-cds37|Med-Ae2-600mDeep-C13
	Med-Ae2-600mDeep-C13-cds38|Med-Ae2-600mDeep-C13
	Med-Ae2-600mDeep-C13-cds40|Med-Ae2-600mDeep-C13
	Med-Ae2-600mDeep-C13-cds41|Med-Ae2-600mDeep-C13
	Med-Ae2-600mDeep-C13-cds42|Med-Ae2-600mDeep-C13	VOG9822: capsid decoration protein; putative structural protein; tail fiber protein H
	Med-Ae2-600mDeep-C13-cds43|Med-Ae2-600mDeep-C13
	Med-Ae2-600mDeep-C13-cds44|Med-Ae2-600mDeep-C13	VOG4696: Tk.1 conserved hypothetical protein; hypothetical protein; putative predicted product
	Med-Ae2-600mDeep-C13-cds45|Med-Ae2-600mDeep-C13
	Med-Ae2-600mDeep-C13-cds46|Med-Ae2-600mDeep-C13	VOG0462: -; Gp15 proximal tail sheath stabilization protein; Possible phage tail sheath completion protein; Proximal tail sheath stabilization protein; Putative tail sheath stabilizer and completion protein; T4-like tail-sheath stabilizer; gp15 proximal tail sheath protein; gp15 proximal tail sheath stabilization protein; gp15 tail sheath stabilizer and completion protein; hypothetical protein; p…
	Med-Ae2-600mDeep-C13-cds47|Med-Ae2-600mDeep-C13	VOG0461: -; Gp14 neck protein; Putative neck protein II; T4-like phage head completion, neck hetero-dimeric protein (T4-like gp14); T4-like phage head completion, neckhetero-dimeric protein; Virus neck protein; distal tail protein; gp14 head completion; gp14 head completion protein; gp14 neck protein; head completion; head completion neck hetero-dimeric protein; head completion protein; head comp…
	Med-Ae2-600mDeep-C13-cds48|Med-Ae2-600mDeep-C13	VOG0460: -; Gp13 neck protein; Possible phage neck protein; Putative neck protein I; T4-like phage head completion, neck hetero-dimeric protein (T4-like gp13); gp13 neck protein; head completion; head completion neck hetero-dimeric protein; head completion protein; head completion, neck hetero-dimeric protein; head completion-like protein; hypothetical protein; neck and head completion; neck prot…
	Med-Ae2-600mDeep-C13-cds49|Med-Ae2-600mDeep-C13	VOG4127: hypothetical protein
	Med-Ae2-600mDeep-C13-cds50|Med-Ae2-600mDeep-C13
	Med-Ae2-600mDeep-C13-cds51|Med-Ae2-600mDeep-C13	VOG3498: hyphothetical protein; hypothetical protein
	Med-Ae2-600mDeep-C13-cds52|Med-Ae2-600mDeep-C13
	Med-Ae2-600mDeep-C13-cds53|Med-Ae2-600mDeep-C13	VOG4085: gp29; holin; hypothetical protein
	Med-Ae2-600mDeep-C13-cds54|Med-Ae2-600mDeep-C13	VOG4017: Phi92_gp082; hyphothetical protein; hypothetical protein; hypothetical protein [Escherichia phage vB_EcoM_FFH2]
	Med-Ae2-600mDeep-C13-cds55|Med-Ae2-600mDeep-C13	VOG7900: hypothetical protein
	Med-Ae2-600mDeep-C13-cds56|Med-Ae2-600mDeep-C13
	Med-Ae2-600mDeep-C13-cds57|Med-Ae2-600mDeep-C13	VOG7900: hypothetical protein
	Med-Ae2-600mDeep-C13-cds58|Med-Ae2-600mDeep-C13
	Med-Ae2-600mDeep-C13-cds59|Med-Ae2-600mDeep-C13	VOG6199: hypothetical protein
	Med-Ae2-600mDeep-C13-cds60|Med-Ae2-600mDeep-C13
	Med-Ae2-600mDeep-C13-cds61|Med-Ae2-600mDeep-C13	VOG4025: BcepGomrgp31; hypothetical protein; putative queuosine tRNA-ribosyltransferase; queuine tRNA-ribosyltransferase; queuosine tRNA-ribosyltransferase; queuosine tRNA-ribosyltransferase [Enterobacteria phage 9g]
	Med-Ae2-600mDeep-C13-cds62|Med-Ae2-600mDeep-C13	VOG7900: hypothetical protein
	Med-Ae2-600mDeep-C13-cds63|Med-Ae2-600mDeep-C13	VOG0080: ORF003; TmpG; Virulence Associated protein; VlrC protein; VrlC; VrlC protein; VrlC virulence-associated protein-like protein; adsorption associated tail protein; adsorption-associated tail protein; baseplate wedge initiator; baseplate wedge tail fiber connector; conserved phage associated protein; gp106; gp108; gp14 neck protein; gp16.2; gp37; gp40; hypothetical protein; neck protein; ph…
	Med-Ae2-600mDeep-C13-cds64|Med-Ae2-600mDeep-C13	VOG4715: hypothetical protein
	Med-Ae2-600mDeep-C13-cds65|Med-Ae2-600mDeep-C13	VOG6535: hypothetical protein; putative phage structural protein; putative structural protein; structural protein
	Med-Ae2-600mDeep-C13-cds66|Med-Ae2-600mDeep-C13	VOG4695: hypothetical protein
	Med-Ae2-600mDeep-C13-cds67|Med-Ae2-600mDeep-C13	VOG4550: hypothetical protein; putative predicted product
	Med-Ae2-600mDeep-C13-cds68|Med-Ae2-600mDeep-C13
	Med-Ae2-600mDeep-C13-cds69|Med-Ae2-600mDeep-C13
	Med-Ae2-600mDeep-C13-cds70|Med-Ae2-600mDeep-C13
	Med-Ae2-600mDeep-C13-cds71|Med-Ae2-600mDeep-C13
	Med-Ae2-600mDeep-C13-cds72|Med-Ae2-600mDeep-C13	VOG4653: hyphothetical protein; hypothetical protein
	Med-Ae2-600mDeep-C13-cds73|Med-Ae2-600mDeep-C13	VOG1803: gp20; hypothetical protein
	Med-Ae2-600mDeep-C13-cds74|Med-Ae2-600mDeep-C13	VOG0452: Base plate wedge protein 53; Gp53 baseplate wedge subunit; Putative baseplate wedge subunit; base plate wedge 53 family protein; base plate wedge completion; base plate wedge component; base plate wedge family protein; base plate wedge protein; baseplate structural protein; baseplate wedge; baseplate wedge completion; baseplate wedge component; baseplate wedge component gp53; baseplate w…
	Med-Ae2-600mDeep-C13-cds75|Med-Ae2-600mDeep-C13	VOG0477: Gp48 putative tail tube associated base plate protein; Putative baseplate tail tube cap; T4-like baseplate tail tubbe cap; T4-like baseplate tail tube cap; Tail-tube assembly protein; base plate; base plate [Enterobacteria phage RB32]; baseplate hub subunit; baseplate protein; baseplate subunit; baseplate tail tube cap; baseplate tail tube cap protein; baseplate tail tube junction; gp48;…
	Med-Ae2-600mDeep-C13-cds76|Med-Ae2-600mDeep-C13	VOG0451: Gp4 head completion protein; Holliday junction resolvase; PfWMP4_17; Possible phage head completion protein; Putative head completion protein; T4-like head completion protein; T7-like endonuclease; T7-like phage endonuclease; endodeoxyribonuclease I; endonuclease; endonuclease I; endonuclease-like protein; gp134; gp3; gp4 head completion; gp4 head completion [Enterobacteria phage RB14]; …
	Med-Ae2-600mDeep-C13-cds77|Med-Ae2-600mDeep-C13	VOG4595: hypothetical protein
	Med-Ae2-600mDeep-C13-cds78|Med-Ae2-600mDeep-C13	VOG1005: PE-PGRS family protein; gp25; gp26; gp27; gp28; gp29; gp30; gp31; hypothetical protein; minor tail protein; minor tail subunit; tail protein
	Med-Ae2-600mDeep-C13-cds79|Med-Ae2-600mDeep-C13	VOG0997: -; Gp26 baseplate hub subunit; Putative base plate hub assembly catalyst; Putative base plate hub subunit protein; Putative baseplate hub assembly catalyst; Putative baseplate hub subunit; Putative baseplate hub subunit protein; T4 bacteriophage base plate protein; base plate assembly protein; base plate family protein; base plate hub assembly catalyst; base plate hub subunit; base plate…
	Med-Ae2-600mDeep-C13-cds80|Med-Ae2-600mDeep-C13
	Med-Ae2-600mDeep-C13-cds82|Med-Ae2-600mDeep-C13	VOG1860: gp57; gp60; gp64; hypothetical protein
	Med-Ae2-600mDeep-C13-cds83|Med-Ae2-600mDeep-C13	VOG1861: gp58; gp61; gp65; hypothetical protein
	Med-Ae2-600mDeep-C13-cds84|Med-Ae2-600mDeep-C13
	Med-Ae2-600mDeep-C46-cds1|Med-Ae2-600mDeep-C46
	Med-Ae2-600mDeep-C46-cds2|Med-Ae2-600mDeep-C46	VOG1001: hypothetical phage protein; hypothetical protein
	Med-Ae2-600mDeep-C46-cds4|Med-Ae2-600mDeep-C46	VOG0356: Gp18 tail sheath protein; Phage tail sheath protein; Possible phage tail sheath protein; Probable phage tail sheath protein; Putative tail sheath protein; contractile sheath protein; contractile tail sheath protein; gp13, phage tail sheath protein; gp16; gp18; gp18 tail sheath monomer; gp18 tail sheath monomer protein; gp18 tail sheath protein; gp19; gp21; gp22 protein; gp30, phage tail …
	Med-Ae2-600mDeep-C46-cds5|Med-Ae2-600mDeep-C46
	Med-Ae2-600mDeep-C46-cds6|Med-Ae2-600mDeep-C46	VOG5779: hypothetical protein
	Med-Ae2-600mDeep-C46-cds7|Med-Ae2-600mDeep-C46
	Med-Ae2-600mDeep-C46-cds8|Med-Ae2-600mDeep-C46	VOG4696: Tk.1 conserved hypothetical protein; hypothetical protein; putative predicted product
	Med-Ae2-600mDeep-C46-cds10|Med-Ae2-600mDeep-C46	VOG4127: hypothetical protein
	Med-Ae2-600mDeep-C46-cds11|Med-Ae2-600mDeep-C46	VOG0461: -; Gp14 neck protein; Putative neck protein II; T4-like phage head completion, neck hetero-dimeric protein (T4-like gp14); T4-like phage head completion, neckhetero-dimeric protein; Virus neck protein; distal tail protein; gp14 head completion; gp14 head completion protein; gp14 neck protein; head completion; head completion neck hetero-dimeric protein; head completion protein; head comp…
	Med-Ae2-600mDeep-C46-cds12|Med-Ae2-600mDeep-C46	VOG0460: -; Gp13 neck protein; Possible phage neck protein; Putative neck protein I; T4-like phage head completion, neck hetero-dimeric protein (T4-like gp13); gp13 neck protein; head completion; head completion neck hetero-dimeric protein; head completion protein; head completion, neck hetero-dimeric protein; head completion-like protein; hypothetical protein; neck and head completion; neck prot…
	Med-Ae2-600mDeep-C46-cds13|Med-Ae2-600mDeep-C46
	Med-Ae2-600mDeep-C46-cds14|Med-Ae2-600mDeep-C46	VOG4025: BcepGomrgp31; hypothetical protein; putative queuosine tRNA-ribosyltransferase; queuine tRNA-ribosyltransferase; queuosine tRNA-ribosyltransferase; queuosine tRNA-ribosyltransferase [Enterobacteria phage 9g]
	Med-Ae2-600mDeep-C46-cds15|Med-Ae2-600mDeep-C46	VOG0080: ORF003; TmpG; Virulence Associated protein; VlrC protein; VrlC; VrlC protein; VrlC virulence-associated protein-like protein; adsorption associated tail protein; adsorption-associated tail protein; baseplate wedge initiator; baseplate wedge tail fiber connector; conserved phage associated protein; gp106; gp108; gp14 neck protein; gp16.2; gp37; gp40; hypothetical protein; neck protein; ph…
	Med-Ae2-600mDeep-C46-cds16|Med-Ae2-600mDeep-C46	VOG4715: hypothetical protein
	Med-Ae2-600mDeep-C46-cds17|Med-Ae2-600mDeep-C46	VOG6535: hypothetical protein; putative phage structural protein; putative structural protein; structural protein
	Med-Ae2-600mDeep-C46-cds18|Med-Ae2-600mDeep-C46	VOG4695: hypothetical protein
	Med-Ae2-600mDeep-C46-cds19|Med-Ae2-600mDeep-C46	VOG4550: hypothetical protein; putative predicted product
	Med-Ae2-600mDeep-C46-cds20|Med-Ae2-600mDeep-C46
	Med-Ae2-600mDeep-C46-cds21|Med-Ae2-600mDeep-C46
	Med-Ae2-600mDeep-C46-cds22|Med-Ae2-600mDeep-C46
	Med-Ae2-600mDeep-C46-cds23|Med-Ae2-600mDeep-C46
	Med-Ae2-600mDeep-C46-cds24|Med-Ae2-600mDeep-C46	VOG4653: hyphothetical protein; hypothetical protein
	Med-Ae2-600mDeep-C46-cds25|Med-Ae2-600mDeep-C46	VOG1803: gp20; hypothetical protein
	Med-Ae2-600mDeep-C46-cds26|Med-Ae2-600mDeep-C46	VOG0452: Base plate wedge protein 53; Gp53 baseplate wedge subunit; Putative baseplate wedge subunit; base plate wedge 53 family protein; base plate wedge completion; base plate wedge component; base plate wedge family protein; base plate wedge protein; baseplate structural protein; baseplate wedge; baseplate wedge completion; baseplate wedge component; baseplate wedge component gp53; baseplate w…
	Med-Ae2-600mDeep-C46-cds27|Med-Ae2-600mDeep-C46	VOG0477: Gp48 putative tail tube associated base plate protein; Putative baseplate tail tube cap; T4-like baseplate tail tubbe cap; T4-like baseplate tail tube cap; Tail-tube assembly protein; base plate; base plate [Enterobacteria phage RB32]; baseplate hub subunit; baseplate protein; baseplate subunit; baseplate tail tube cap; baseplate tail tube cap protein; baseplate tail tube junction; gp48;…
	Med-Ae2-600mDeep-C46-cds28|Med-Ae2-600mDeep-C46	VOG0477: Gp48 putative tail tube associated base plate protein; Putative baseplate tail tube cap; T4-like baseplate tail tubbe cap; T4-like baseplate tail tube cap; Tail-tube assembly protein; base plate; base plate [Enterobacteria phage RB32]; baseplate hub subunit; baseplate protein; baseplate subunit; baseplate tail tube cap; baseplate tail tube cap protein; baseplate tail tube junction; gp48;…
	Med-Ae2-600mDeep-C46-cds30|Med-Ae2-600mDeep-C46	VOG4595: hypothetical protein
	Med-Ae2-600mDeep-C46-cds31|Med-Ae2-600mDeep-C46	VOG1005: PE-PGRS family protein; gp25; gp26; gp27; gp28; gp29; gp30; gp31; hypothetical protein; minor tail protein; minor tail subunit; tail protein
	Med-Ae2-600mDeep-C46-cds32|Med-Ae2-600mDeep-C46	VOG0997: -; Gp26 baseplate hub subunit; Putative base plate hub assembly catalyst; Putative base plate hub subunit protein; Putative baseplate hub assembly catalyst; Putative baseplate hub subunit; Putative baseplate hub subunit protein; T4 bacteriophage base plate protein; base plate assembly protein; base plate family protein; base plate hub assembly catalyst; base plate hub subunit; base plate…
	Med-Ae2-600mDeep-C46-cds33|Med-Ae2-600mDeep-C46	VOG1801: Acyl-CoA N-acyltransferase; acetyltransferase; acyl-CoA N-acyltransferase; hypothetical protein; putative acyl-CoA N-acyltransferase
	Med-Ae2-600mDeep-C46-cds34|Med-Ae2-600mDeep-C46
	Med-Ae2-600mDeep-C46-cds36|Med-Ae2-600mDeep-C46	VOG1860: gp57; gp60; gp64; hypothetical protein
	Med-Ae2-600mDeep-C46-cds37|Med-Ae2-600mDeep-C46	VOG1861: gp58; gp61; gp65; hypothetical protein
	Med-Ae2-600mDeep-C46-cds38|Med-Ae2-600mDeep-C46	VOG7563: hypothetical protein
	Med-Ae2-600mDeep-C46-cds39|Med-Ae2-600mDeep-C46	VOG6236: hypothetical protein; tape measure
	Med-Ae2-600mDeep-C46-cds40|Med-Ae2-600mDeep-C46
	Med-Ae2-600mDeep-C46-cds41|Med-Ae2-600mDeep-C46
	Med-Ae2-600mDeep-C46-cds42|Med-Ae2-600mDeep-C46
	Med-Ae2-600mDeep-C46-cds43|Med-Ae2-600mDeep-C46
	Med-Ae2-600mDeep-C46-cds44|Med-Ae2-600mDeep-C46
	Med-Ae2-600mDeep-C46-cds45|Med-Ae2-600mDeep-C46	VOG4017: Phi92_gp082; hyphothetical protein; hypothetical protein; hypothetical protein [Escherichia phage vB_EcoM_FFH2]
	Med-Ae2-600mDeep-C46-cds46|Med-Ae2-600mDeep-C46
	Med-Ae2-600mDeep-C46-cds47|Med-Ae2-600mDeep-C46
	Med-Ae2-600mDeep-C46-cds48|Med-Ae2-600mDeep-C46
	Med-Ae2-600mDeep-C46-cds49|Med-Ae2-600mDeep-C46
	Med-Ae2-600mDeep-C89-cds1|Med-Ae2-600mDeep-C89	VOG1393: gp197; gp218; gp226; hypothetical protein
	Med-Ae2-600mDeep-C89-cds2|Med-Ae2-600mDeep-C89
	Med-Ae2-600mDeep-C89-cds3|Med-Ae2-600mDeep-C89
	Med-Ae2-600mDeep-C89-cds4|Med-Ae2-600mDeep-C89
	Med-Ae2-600mDeep-C89-cds5|Med-Ae2-600mDeep-C89
	Med-Ae2-600mDeep-C89-cds7|Med-Ae2-600mDeep-C89
	Med-Ae2-600mDeep-C89-cds8|Med-Ae2-600mDeep-C89
	Med-Ae2-600mDeep-C89-cds9|Med-Ae2-600mDeep-C89	VOG6569: hypothetical protein
	Med-Ae2-600mDeep-C89-cds10|Med-Ae2-600mDeep-C89
	Med-Ae2-600mDeep-C89-cds11|Med-Ae2-600mDeep-C89
	Med-Ae2-600mDeep-C89-cds12|Med-Ae2-600mDeep-C89
	Med-Ae2-600mDeep-C89-cds13|Med-Ae2-600mDeep-C89	VOG4088: gp40; hypothetical protein
	Med-Ae2-600mDeep-C89-cds14|Med-Ae2-600mDeep-C89	VOG4080: hyphothetical protein; hypothetical protein; hypothetical protein [Escherichia phage 2 JES-2013]
	Med-Ae2-600mDeep-C89-cds15|Med-Ae2-600mDeep-C89	VOG5264: hypothetical protein
	Med-Ae2-600mDeep-C89-cds16|Med-Ae2-600mDeep-C89	VOG2323: Phi92_gp045; hypothetical protein
	Med-Ae2-600mDeep-C89-cds17|Med-Ae2-600mDeep-C89
	Med-Ae2-600mDeep-C89-cds18|Med-Ae2-600mDeep-C89
	Med-Ae2-600mDeep-C89-cds19|Med-Ae2-600mDeep-C89
	Med-Ae2-600mDeep-C89-cds20|Med-Ae2-600mDeep-C89
	Med-Ae2-600mDeep-C89-cds21|Med-Ae2-600mDeep-C89	VOG6284: hypothetical protein; putative acetyltransferase; putative predicted product
	Med-Ae2-600mDeep-C89-cds22|Med-Ae2-600mDeep-C89	VOG2325: hypothetical protein
	Med-Ae2-600mDeep-C89-cds23|Med-Ae2-600mDeep-C89	VOG2326: hypothetical protein
	Med-Ae2-600mDeep-C89-cds24|Med-Ae2-600mDeep-C89
	Med-Ae2-600mDeep-C89-cds25|Med-Ae2-600mDeep-C89	VOG4572: hypothetical protein; putative predicted product
	Med-Ae2-600mDeep-C89-cds26|Med-Ae2-600mDeep-C89	VOG3739: ORF002; putative tail fiber protein; tail fiber
	Med-Ae2-600mDeep-C89-cds27|Med-Ae2-600mDeep-C89	VOG3738: hypothetical protein; putative predicted product
	Med-Ae2-600mDeep-C89-cds28|Med-Ae2-600mDeep-C89
	Med-Ae2-600mDeep-C89-cds29|Med-Ae2-600mDeep-C89	VOG0030: 29; Head portal-like protein; Head-to-tail joining protein; Phage collar / T7-like phage head-to-tail joining protein; Putative head-tail connector; T7-like head-to-tail connector; bacteriophage head-to-tail connecting protein; collar / head-to-tail joining protein; collar protein; collar/head-to-tail joining protein; conserved hypothetical phage protein; gp8; head portal protein; head p…
	Med-Ae2-600mDeep-C89-cds30|Med-Ae2-600mDeep-C89
	Med-Ae2-600mDeep-C89-cds31|Med-Ae2-600mDeep-C89
	Med-Ae2-600mDeep-C89-cds32|Med-Ae2-600mDeep-C89
	Med-Ae2-600mDeep-C89-cds33|Med-Ae2-600mDeep-C89
	Med-Ae2-600mDeep-C89-cds34|Med-Ae2-600mDeep-C89
	Med-Ae2-600mDeep-C89-cds35|Med-Ae2-600mDeep-C89	VOG5479: hypothetical protein; hypothetical protein RDJLphi1_gp11
	Med-Ae2-600mDeep-C89-cds36|Med-Ae2-600mDeep-C89
	Med-Ae2-600mDeep-C89-cds37|Med-Ae2-600mDeep-C89
	Med-Ae2-600mDeep-C89-cds38|Med-Ae2-600mDeep-C89
	Med-Ae2-600mDeep-C89-cds39|Med-Ae2-600mDeep-C89
	Med-Ae2-600mDeep-C89-cds40|Med-Ae2-600mDeep-C89
	Med-Ae2-600mDeep-C89-cds41|Med-Ae2-600mDeep-C89
	Med-Ae2-600mDeep-C89-cds42|Med-Ae2-600mDeep-C89
	Med-Ae2-600mDeep-C89-cds43|Med-Ae2-600mDeep-C89
	Med-Ae2-600mDeep-C89-cds44|Med-Ae2-600mDeep-C89
	Med-Ae2-600mDeep-C89-cds45|Med-Ae2-600mDeep-C89
	Med-Ae2-600mDeep-C89-cds46|Med-Ae2-600mDeep-C89
	Med-Ae2-600mDeep-C89-cds47|Med-Ae2-600mDeep-C89
	Med-Ae2-600mDeep-C89-cds48|Med-Ae2-600mDeep-C89
	Med-Ae2-600mDeep-C89-cds49|Med-Ae2-600mDeep-C89
	Med-Ae2-600mDeep-C89-cds50|Med-Ae2-600mDeep-C89
	Med-Ae2-600mDeep-C89-cds51|Med-Ae2-600mDeep-C89
	Med-Ae2-600mDeep-C89-cds52|Med-Ae2-600mDeep-C89	VOG4600: hypothetical protein; putative predicted product
	Med-Ae2-600mDeep-C89-cds53|Med-Ae2-600mDeep-C89
	Med-Ae2-600mDeep-C89-cds54|Med-Ae2-600mDeep-C89
	Med-Ae2-600mDeep-C89-cds55|Med-Ae2-600mDeep-C89
	Med-Ae2-600mDeep-C89-cds56|Med-Ae2-600mDeep-C89	VOG0585: C-4 type zinc finger protein; C4-type zinc finger protein; DksA-like zinc finger domain containing protein; DksA/TraR family C4-type zinc finger protein; DnaK suppressor protein/ C4-type zinc finger protein; Orf80; TraR/DksA family protein; conjugative transfer protein; conserved hypothetical bacterial protein; conserved hypothetical protein; gp45 protein; gp82; hypothetical protein; hyp…
	Med-Ae2-600mDeep-C89-cds57|Med-Ae2-600mDeep-C89
	Med-Ae2-600mDeep-C89-cds58|Med-Ae2-600mDeep-C89	VOG4693: pectate lyase; structural protein; tail protein
	Med-Ae2-600mDeep-C89-cds59|Med-Ae2-600mDeep-C89
	Med-Ae2-600mDeep-C89-cds60|Med-Ae2-600mDeep-C89
	Med-Ae2-600mDeep-C89-cds61|Med-Ae2-600mDeep-C89
	Med-Ae2-600mDeep-C89-cds63|Med-Ae2-600mDeep-C89	VOG0226: -; 77ORF022; BcepGomrgp44; DNA binding protein; DNA single-strand binding protein; DUF669 domain protein; DUF669 domain-containing protein; Gp40; Gp49 protein; ORF021; ORF022; ORF024; ORF025; ORF030; ORF032; ORF033; ORF034; ORF035; ORF9; Putative ssDNA-binding protein; SSB; SSB domain protein; SSB protein; SSB; Single-strand binding protein; Single-stranded DNA-binding protein; Single-st…
	Med-Ae2-600mDeep-C89-cds64|Med-Ae2-600mDeep-C89	VOG0352: 43; K1E myramoyl peptidase; carboxypeptidase; endolysin gp23; gp46; hypothetical protein; peptidase; peptidase M15; peptidase M15 family protein; peptidase M15A; peptidase M15A domain-containing protein; peptidase m15a; phage K1E myramoyl peptidase; plate protein; putative M15 family peptidase; putative peptidase; putative predicted product; zinc D-Ala-D-Ala carboxypeptidase precursor
	Med-Ae2-600mDeep-C93-cds1|Med-Ae2-600mDeep-C93
	Med-Ae2-600mDeep-C93-cds2|Med-Ae2-600mDeep-C93	VOG4017: Phi92_gp082; hyphothetical protein; hypothetical protein; hypothetical protein [Escherichia phage vB_EcoM_FFH2]
	Med-Ae2-600mDeep-C93-cds3|Med-Ae2-600mDeep-C93
	Med-Ae2-600mDeep-C93-cds4|Med-Ae2-600mDeep-C93
	Med-Ae2-600mDeep-C93-cds6|Med-Ae2-600mDeep-C93
	Med-Ae2-600mDeep-C93-cds7|Med-Ae2-600mDeep-C93
	Med-Ae2-600mDeep-C93-cds8|Med-Ae2-600mDeep-C93	VOG3133: AB1gp56; AdoMet-MTase; D12 class N6 adenine-specific DNA methyltransferase; DNA adenine Methylase; DNA adenine methylase; DNA adenine methylase Dam; DNA adenine methylase [Escherichia phage e11/2]; DNA adenine methylase family protein; DNA adenine methylase gp25; DNA adenine methylase-like protein; DNA adenine methyltransferase; DNA methylase; DNA methyltransferase; Dam; Dam DNA adenine …
	Med-Ae2-600mDeep-C93-cds9|Med-Ae2-600mDeep-C93
	Med-Ae2-600mDeep-C93-cds10|Med-Ae2-600mDeep-C93
	Med-Ae2-600mDeep-C93-cds12|Med-Ae2-600mDeep-C93
	Med-Ae2-600mDeep-C93-cds15|Med-Ae2-600mDeep-C93
	Med-Ae2-600mDeep-C93-cds16|Med-Ae2-600mDeep-C93
	Med-Ae2-600mDeep-C93-cds17|Med-Ae2-600mDeep-C93
	Med-Ae2-600mDeep-C93-cds18|Med-Ae2-600mDeep-C93	VOG9941: hypothetical protein; portal
	Med-Ae2-600mDeep-C93-cds19|Med-Ae2-600mDeep-C93	VOG4772: hypothetical protein
	Med-Ae2-600mDeep-C93-cds21|Med-Ae2-600mDeep-C93
	Med-Ae2-600mDeep-C93-cds22|Med-Ae2-600mDeep-C93	VOG4607: gp16; gp17; gp18; gp21; hypothetical protein
	Med-Ae2-600mDeep-C93-cds23|Med-Ae2-600mDeep-C93
	Med-Ae2-600mDeep-C93-cds26|Med-Ae2-600mDeep-C93
	Med-Ae2-600mDeep-C93-cds27|Med-Ae2-600mDeep-C93	VOG0019: DNA directed RNA polymerase; DNA-dependent RNA polymerase; DNA-directed RNA polymerase; DNA-directed RNA polymerase RNAP2; DNA-directed RNA polymerase, phage-type; N4 RNAP2-like protein; N4 gp16-like protein; RNA polymerase; RNA polymerase 2; RNA polymerase RNAP2 subunit A; RNA polymerase large subunit; RNA polymerase subunit; RNA polymerase subunit 2; RNA polymerase subunit A; RNA polym…
	Med-Ae2-600mDeep-C93-cds28|Med-Ae2-600mDeep-C93
	Med-Ae2-600mDeep-C93-cds30|Med-Ae2-600mDeep-C93	VOG0451: Gp4 head completion protein; Holliday junction resolvase; PfWMP4_17; Possible phage head completion protein; Putative head completion protein; T4-like head completion protein; T7-like endonuclease; T7-like phage endonuclease; endodeoxyribonuclease I; endonuclease; endonuclease I; endonuclease-like protein; gp134; gp3; gp4 head completion; gp4 head completion [Enterobacteria phage RB14]; …
	Med-Ae2-600mDeep-C93-cds31|Med-Ae2-600mDeep-C93	VOG0025: (RecA-like) recombination and repair protein; -; 41 helicase; 4B; AB1gp52; ATP-dependent helicase 41; ATPase; Ban; D6 protein; DNA B helicase; DNA B-like helicase; DNA heicase; DNA helicase; DNA helicase DnaB; DNA helicase I; DNA helicase II; DNA helicase subunit of helicase-primase complex; DNA helicase-like protein; DNA primase; DNA primase / helicase; DNA primase subunit; DNA primase-…
	Med-Ae2-600mDeep-C93-cds32|Med-Ae2-600mDeep-C93
	Med-Ae2-600mDeep-C93-cds33|Med-Ae2-600mDeep-C93
	Med-Ae2-600mDeep-C93-cds34|Med-Ae2-600mDeep-C93	VOG9382: hypothetical protein
	Med-Ae2-600mDeep-C93-cds35|Med-Ae2-600mDeep-C93
	Med-Ae2-600mDeep-C93-cds36|Med-Ae2-600mDeep-C93	VOG0026: 13; 3'-5' exonuclease family protein; 5B protein; Bbp42; DNA directed DNA polymerase; DNA pol I; DNA polymerase; DNA polymerase 1; DNA polymerase 2; DNA polymerase A; DNA polymerase A domain protein; DNA polymerase A domain-like protein; DNA polymerase A, part A; DNA polymerase A, part B; DNA polymerase B family protein; DNA polymerase C-terminal; DNA polymerase I; DNA polymerase I famil…
	Med-Ae2-600mDeep-C93-cds37|Med-Ae2-600mDeep-C93
	Med-Ae2-600mDeep-C93-cds39|Med-Ae2-600mDeep-C93	VOG4559: hypothetical protein
	Med-Ae2-600mDeep-C93-cds42|Med-Ae2-600mDeep-C93
	Med-Ae2-600mDeep-C93-cds44|Med-Ae2-600mDeep-C93	VOG1406: RecA; gp58; gp62; gp63; gp74; hypothetical protein
	Med-Ae2-600mDeep-C93-cds45|Med-Ae2-600mDeep-C93
	Med-Ae2-600mDeep-C93-cds47|Med-Ae2-600mDeep-C93	VOG0030: 29; Head portal-like protein; Head-to-tail joining protein; Phage collar / T7-like phage head-to-tail joining protein; Putative head-tail connector; T7-like head-to-tail connector; bacteriophage head-to-tail connecting protein; collar / head-to-tail joining protein; collar protein; collar/head-to-tail joining protein; conserved hypothetical phage protein; gp8; head portal protein; head p…
	Med-Ae2-600mDeep-C93-cds49|Med-Ae2-600mDeep-C93	VOG1401: gp53; gp63; gp66; gp67; gp71; gp74; hypothetical protein
	Med-Ae2-600mDeep-C93-cds51|Med-Ae2-600mDeep-C93	VOG4592: hypothetical protein
	Med-Ae2-600mDeep-C93-cds52|Med-Ae2-600mDeep-C93	VOG0034: 33; Phage tail fiber protein / T7-like tail tubular protein B; T7-like tail tubular protein B; Tail tubular protein B; Tubular tail protein B; gp12; hypothetical protein; phage tail fiber protein; phage tail protein; predicted phage tail tubular protein B; predicted tail tube protein B; predicted tail tubular protein B; putative predicted product; putative tail tuber protein B; putative …
	Med-Ae2-600mDeep-C93-cds53|Med-Ae2-600mDeep-C93	VOG0035: Hypothetical protein; Internal virion protein A; Phage internal (core) protein; Phage protein inside capsid A; gp13; gp42; hypothetical protein; internal (core) protein; internal core protein; internal virion protein; internal virion protein A; polyketide synthase; predicted internal virion protein A; protein inside capsid A; putative internal virion protein; putative internal virion pro…
	Med-Ae2-600mDeep-C93-cds54|Med-Ae2-600mDeep-C93
	Med-Ae2-600mDeep-C93-cds55|Med-Ae2-600mDeep-C93
	Med-Ae2-600mDeep-C93-cds56|Med-Ae2-600mDeep-C93
	Med-Ae2-600mDeep-C93-cds57|Med-Ae2-600mDeep-C93	VOG0038: 36; DNA injection channel protein C; DNA translocation protein; Phage internal (core) protein; Phage protein inside capsid D; gp16; hypothetical protein; internal (core) protein; internal core protein; internal head protein; internal virion protein; internal virion protein D; internal virion-like protein; lytic glycosylase; lytic transglycosylase, catalytic; methyl-accepting chemotaxis p…
	Med-Ae2-600mDeep-C93-cds58|Med-Ae2-600mDeep-C93	VOG0456: Bacteriophage T4 gp9/10-like protein; Putative baseplate wedge subunit tail pin; base plate wedge completion tail pin; base plate wedge component; baseplate structural protein; baseplate wedge; baseplate wedge completion tail pin; baseplate wedge component; baseplate wedge protein; baseplate wedge subunit; baseplate wedge subunit and tail pin; baseplate wedge subunit and tail pin protein…
	Med-Ae2-600mDeep-C93-cds59|Med-Ae2-600mDeep-C93
	Med-Ae2-600mDeep-C114-cds3|Med-Ae2-600mDeep-C114	VOG2073: P09; conserved phage protein; annotated as head-tail joining in some phages; hypothetical protein; p11; putative head-to-tail joining protein
	Med-Ae2-600mDeep-C114-cds4|Med-Ae2-600mDeep-C114
	Med-Ae2-600mDeep-C114-cds5|Med-Ae2-600mDeep-C114	VOG8134: hypothetical protein
	Med-Ae2-600mDeep-C114-cds6|Med-Ae2-600mDeep-C114
	Med-Ae2-600mDeep-C114-cds8|Med-Ae2-600mDeep-C114
	Med-Ae2-600mDeep-C114-cds9|Med-Ae2-600mDeep-C114
	Med-Ae2-600mDeep-C114-cds10|Med-Ae2-600mDeep-C114	VOG8929: baseplate wedge initiator; putative predicted product; putative split hinge connector of long tail fiber, distal connector
	Med-Ae2-600mDeep-C114-cds11|Med-Ae2-600mDeep-C114	VOG5264: hypothetical protein
	Med-Ae2-600mDeep-C114-cds12|Med-Ae2-600mDeep-C114
	Med-Ae2-600mDeep-C114-cds13|Med-Ae2-600mDeep-C114
	Med-Ae2-600mDeep-C114-cds14|Med-Ae2-600mDeep-C114	VOG6569: hypothetical protein
	Med-Ae2-600mDeep-C114-cds16|Med-Ae2-600mDeep-C114	VOG0460: -; Gp13 neck protein; Possible phage neck protein; Putative neck protein I; T4-like phage head completion, neck hetero-dimeric protein (T4-like gp13); gp13 neck protein; head completion; head completion neck hetero-dimeric protein; head completion protein; head completion, neck hetero-dimeric protein; head completion-like protein; hypothetical protein; neck and head completion; neck prot…
	Med-Ae2-600mDeep-C114-cds19|Med-Ae2-600mDeep-C114	VOG4696: Tk.1 conserved hypothetical protein; hypothetical protein; putative predicted product
	Med-Ae2-600mDeep-C114-cds21|Med-Ae2-600mDeep-C114
	Med-Ae2-600mDeep-C114-cds22|Med-Ae2-600mDeep-C114
	Med-Ae2-600mDeep-C114-cds23|Med-Ae2-600mDeep-C114	VOG5411: hypothetical protein
	Med-Ae2-600mDeep-C114-cds24|Med-Ae2-600mDeep-C114	VOG5861: hypothetical protein; putative predicted product
	Med-Ae2-600mDeep-C114-cds27|Med-Ae2-600mDeep-C114	VOG1005: PE-PGRS family protein; gp25; gp26; gp27; gp28; gp29; gp30; gp31; hypothetical protein; minor tail protein; minor tail subunit; tail protein
	Med-Ae2-600mDeep-C114-cds30|Med-Ae2-600mDeep-C114
	Med-Ae2-600mDeep-C114-cds31|Med-Ae2-600mDeep-C114	VOG5954: hypothetical protein; putative predicted product
	Med-Ae2-600mDeep-C114-cds34|Med-Ae2-600mDeep-C114	VOG0466: -; Gp23 major head protein; Gp23-Major capsid protein; Major capsid protein Gp23; Possible phage major capsid protein; Putative head vertex protein; Putative major capsid protein; capsid vertex; capsid vertex protein; capsid vertex protein I; capsid vertex protein II; gp156; gp23 major capsid protein; gp23 major head protein; gp23 major head subunit precursor; gp23 precursor of major hea…
	Med-Ae2-600mDeep-C114-cds35|Med-Ae2-600mDeep-C114	VOG4697: hypothetical protein
	Med-Ae2-600mDeep-C114-cds36|Med-Ae2-600mDeep-C114
	Med-Ae2-600mDeep-C114-cds37|Med-Ae2-600mDeep-C114
	Med-Ae2-600mDeep-C114-cds38|Med-Ae2-600mDeep-C114	VOG0473: -; DNA repair/recombination protein UvsY; Putative recombination protein; UvsY; Recombination, repair and ssDNA binding protein UvsY; Single stranded DNA-binding protein,phage-associated; UvsY; UvsY recombination protein; UvsY recombination repair and single-stranded DNA binding protein; UvsY recombination repair and ssDNA binding protein; UvsY recombination, repair and single-stranded D…
	Med-Ae2-600mDeep-C114-cds40|Med-Ae2-600mDeep-C114	VOG1006: ATP-dependent helicase; ERF protein; PD-(D/E)XK nuclease; PD-(D/E)XK nuclease superfamily protein; RecB family exonuclease; conserved uncharacterised protein; exonuclease; exonuclease protein; gp1; gp105; gp232; gp40; gp42; gp45; gp46; gp47; gp49; gp50; gp51; gp52; gp53; gp56; gp58; gp59; gp60; gp62; gp63; gp65; gp66; gp67; gp68; gp69; gp70; helicase; helicase subunit; hypothetical cyano…
	Med-Ae2-600mDeep-C114-cds43|Med-Ae2-600mDeep-C114	VOG0083: AAA domain ATPase; ATPase; ATPase containing protein; DNA repair exo subunit 2; DNA repair protein; Gp46 recombination endonuclease subunit; ORF009; Putative recombination endonuclease subunit; RecF recombinase protein; RecF/RecN/SMC N terminal domain protein; RncB; SbcC like protein; SbcC type exonuclease; chromosome segregation protein; chromosome segregation protein SMC; double-strand…
	Med-Ae2-600mDeep-C114-cds44|Med-Ae2-600mDeep-C114
	Med-Ae2-600mDeep-C114-cds46|Med-Ae2-600mDeep-C114	VOG4120: hypothetical protein; putative predicted product
	Med-Ae2-600mDeep-C114-cds47|Med-Ae2-600mDeep-C114	VOG4064: ORF231; TreB; hypothetical protein; putative predicted product
	Med-Ae2-600mDeep-C114-cds48|Med-Ae2-600mDeep-C114
	Med-Ae2-600mDeep-C114-cds49|Med-Ae2-600mDeep-C114
	Med-Ae2-600mDeep-C114-cds50|Med-Ae2-600mDeep-C114
	Med-Ae2-600mDeep-C120-cds1|Med-Ae2-600mDeep-C120
	Med-Ae2-600mDeep-C120-cds2|Med-Ae2-600mDeep-C120	VOG4025: BcepGomrgp31; hypothetical protein; putative queuosine tRNA-ribosyltransferase; queuine tRNA-ribosyltransferase; queuosine tRNA-ribosyltransferase; queuosine tRNA-ribosyltransferase [Enterobacteria phage 9g]
	Med-Ae2-600mDeep-C120-cds3|Med-Ae2-600mDeep-C120	VOG0080: ORF003; TmpG; Virulence Associated protein; VlrC protein; VrlC; VrlC protein; VrlC virulence-associated protein-like protein; adsorption associated tail protein; adsorption-associated tail protein; baseplate wedge initiator; baseplate wedge tail fiber connector; conserved phage associated protein; gp106; gp108; gp14 neck protein; gp16.2; gp37; gp40; hypothetical protein; neck protein; ph…
	Med-Ae2-600mDeep-C120-cds4|Med-Ae2-600mDeep-C120	VOG4715: hypothetical protein
	Med-Ae2-600mDeep-C120-cds5|Med-Ae2-600mDeep-C120	VOG6535: hypothetical protein; putative phage structural protein; putative structural protein; structural protein
	Med-Ae2-600mDeep-C120-cds7|Med-Ae2-600mDeep-C120	VOG4550: hypothetical protein; putative predicted product
	Med-Ae2-600mDeep-C120-cds8|Med-Ae2-600mDeep-C120
	Med-Ae2-600mDeep-C120-cds9|Med-Ae2-600mDeep-C120
	Med-Ae2-600mDeep-C120-cds10|Med-Ae2-600mDeep-C120	VOG0238: -; Helicase; PAAR; PAAR motif containing protein; PAAR motif domain-containing protein; PAAR protein; PAAR repeat-containing protein; Probable gp5.4 conserved hypothetical protein; Upf63.8; UpfC; baseplate hub needle; conserved hypothetical protein; conserved protein of unknown function UpfC (PAAR motif); gp118; gp5.4; gp5.4 conserved hypothetical protein; gp5.4 hypothetical protein; hel…
	Med-Ae2-600mDeep-C120-cds11|Med-Ae2-600mDeep-C120
	Med-Ae2-600mDeep-C120-cds12|Med-Ae2-600mDeep-C120	VOG4653: hyphothetical protein; hypothetical protein
	Med-Ae2-600mDeep-C120-cds13|Med-Ae2-600mDeep-C120	VOG1803: gp20; hypothetical protein
	Med-Ae2-600mDeep-C120-cds14|Med-Ae2-600mDeep-C120	VOG0452: Base plate wedge protein 53; Gp53 baseplate wedge subunit; Putative baseplate wedge subunit; base plate wedge 53 family protein; base plate wedge completion; base plate wedge component; base plate wedge family protein; base plate wedge protein; baseplate structural protein; baseplate wedge; baseplate wedge completion; baseplate wedge component; baseplate wedge component gp53; baseplate w…
	Med-Ae2-600mDeep-C120-cds15|Med-Ae2-600mDeep-C120	VOG0477: Gp48 putative tail tube associated base plate protein; Putative baseplate tail tube cap; T4-like baseplate tail tubbe cap; T4-like baseplate tail tube cap; Tail-tube assembly protein; base plate; base plate [Enterobacteria phage RB32]; baseplate hub subunit; baseplate protein; baseplate subunit; baseplate tail tube cap; baseplate tail tube cap protein; baseplate tail tube junction; gp48;…
	Med-Ae2-600mDeep-C120-cds16|Med-Ae2-600mDeep-C120	VOG0451: Gp4 head completion protein; Holliday junction resolvase; PfWMP4_17; Possible phage head completion protein; Putative head completion protein; T4-like head completion protein; T7-like endonuclease; T7-like phage endonuclease; endodeoxyribonuclease I; endonuclease; endonuclease I; endonuclease-like protein; gp134; gp3; gp4 head completion; gp4 head completion [Enterobacteria phage RB14]; …
	Med-Ae2-600mDeep-C120-cds17|Med-Ae2-600mDeep-C120	VOG4595: hypothetical protein
	Med-Ae2-600mDeep-C120-cds18|Med-Ae2-600mDeep-C120	VOG1005: PE-PGRS family protein; gp25; gp26; gp27; gp28; gp29; gp30; gp31; hypothetical protein; minor tail protein; minor tail subunit; tail protein
	Med-Ae2-600mDeep-C120-cds19|Med-Ae2-600mDeep-C120	VOG0997: -; Gp26 baseplate hub subunit; Putative base plate hub assembly catalyst; Putative base plate hub subunit protein; Putative baseplate hub assembly catalyst; Putative baseplate hub subunit; Putative baseplate hub subunit protein; T4 bacteriophage base plate protein; base plate assembly protein; base plate family protein; base plate hub assembly catalyst; base plate hub subunit; base plate…
	Med-Ae2-600mDeep-C120-cds21|Med-Ae2-600mDeep-C120	VOG9061: hypothetical protein
	Med-Ae2-600mDeep-C120-cds22|Med-Ae2-600mDeep-C120	VOG0499: D11 protein; DNA binding like family protein; DNA binding protein-like protein; Gp32 T4-like ssDNA binding protein; Gp32 single-strand DNA binding protein; Probable phage ssDNA binding protein; Putative single stranded DNA binding protein; gp173; gp32 DNA binding protein like protein; gp32 single-stranded DNA binding protein; gp32 ssDNA binding protein; gp32.4; gp377; hypothetical protei…
	Med-Ae2-600mDeep-C120-cds23|Med-Ae2-600mDeep-C120	VOG1861: gp58; gp61; gp65; hypothetical protein
	Med-Ae2-600mDeep-C120-cds25|Med-Ae2-600mDeep-C120	VOG4112: hypothetical protein; hypothetical protein [Escherichia phage 2 JES-2013]; putative predicted product
	Med-Ae2-600mDeep-C122-cds1|Med-Ae2-600mDeep-C122
	Med-Ae2-600mDeep-C122-cds2|Med-Ae2-600mDeep-C122
	Med-Ae2-600mDeep-C122-cds3|Med-Ae2-600mDeep-C122
	Med-Ae2-600mDeep-C122-cds4|Med-Ae2-600mDeep-C122
	Med-Ae2-600mDeep-C122-cds5|Med-Ae2-600mDeep-C122	VOG4978: hypothetical protein; putative predicted product
	Med-Ae2-600mDeep-C122-cds6|Med-Ae2-600mDeep-C122	VOG0352: 43; K1E myramoyl peptidase; carboxypeptidase; endolysin gp23; gp46; hypothetical protein; peptidase; peptidase M15; peptidase M15 family protein; peptidase M15A; peptidase M15A domain-containing protein; peptidase m15a; phage K1E myramoyl peptidase; plate protein; putative M15 family peptidase; putative peptidase; putative predicted product; zinc D-Ala-D-Ala carboxypeptidase precursor
	Med-Ae2-600mDeep-C122-cds7|Med-Ae2-600mDeep-C122
	Med-Ae2-600mDeep-C122-cds8|Med-Ae2-600mDeep-C122
	Med-Ae2-600mDeep-C122-cds9|Med-Ae2-600mDeep-C122
	Med-Ae2-600mDeep-C122-cds10|Med-Ae2-600mDeep-C122
	Med-Ae2-600mDeep-C122-cds11|Med-Ae2-600mDeep-C122	VOG4080: hyphothetical protein; hypothetical protein; hypothetical protein [Escherichia phage 2 JES-2013]
	Med-Ae2-600mDeep-C122-cds12|Med-Ae2-600mDeep-C122	VOG4088: gp40; hypothetical protein
	Med-Ae2-600mDeep-C122-cds13|Med-Ae2-600mDeep-C122
	Med-Ae2-600mDeep-C122-cds14|Med-Ae2-600mDeep-C122
	Med-Ae2-600mDeep-C122-cds15|Med-Ae2-600mDeep-C122
	Med-Ae2-600mDeep-C122-cds16|Med-Ae2-600mDeep-C122	VOG4598: hypothetical protein; phage particle protein; phage structural protein; virion protein
	Med-Ae2-600mDeep-C122-cds17|Med-Ae2-600mDeep-C122
	Med-Ae2-600mDeep-C122-cds18|Med-Ae2-600mDeep-C122	VOG5282: gp78; gp87; gp91; hypothetical protein
	Med-Ae2-600mDeep-C122-cds19|Med-Ae2-600mDeep-C122	VOG5340: hypothetical protein
	Med-Ae2-600mDeep-C122-cds20|Med-Ae2-600mDeep-C122
	Med-Ae2-600mDeep-C122-cds21|Med-Ae2-600mDeep-C122
	Med-Ae2-600mDeep-C122-cds22|Med-Ae2-600mDeep-C122
	Med-Ae2-600mDeep-C122-cds23|Med-Ae2-600mDeep-C122
	Med-Ae2-600mDeep-C122-cds24|Med-Ae2-600mDeep-C122
	Med-Ae2-600mDeep-C122-cds25|Med-Ae2-600mDeep-C122
	Med-Ae2-600mDeep-C122-cds26|Med-Ae2-600mDeep-C122	VOG2119: ORF2; hypothetical protein; putative minor coat protein
	Med-Ae2-600mDeep-C122-cds27|Med-Ae2-600mDeep-C122
	Med-Ae2-600mDeep-C122-cds28|Med-Ae2-600mDeep-C122	VOG4704: hypothetical protein; putative predicted product
	Med-Ae2-600mDeep-C122-cds29|Med-Ae2-600mDeep-C122	VOG1527: gp45; gp46; gp47; gp48; gp49; hypothetical protein
	Med-Ae2-600mDeep-C122-cds30|Med-Ae2-600mDeep-C122	VOG1329: gp39; gp40; gp41; gp42; hypothetical protein
	Med-Ae2-600mDeep-C122-cds31|Med-Ae2-600mDeep-C122	VOG4611: hypothetical protein
	Med-Ae2-600mDeep-C122-cds32|Med-Ae2-600mDeep-C122
	Med-Ae2-600mDeep-C122-cds33|Med-Ae2-600mDeep-C122	VOG4564: b-gt beta glucosyl transferase; beta glucosyl transferase; beta-glucosyl transferase; beta-glucosyl-HMC-alpha-glucosyl-transferase; beta-glucosyl-transferase; hypothetical protein
	Med-Ae2-600mDeep-C122-cds34|Med-Ae2-600mDeep-C122	VOG1518: maturation/adhesion protein; predicted tail fiber protein
	Med-Ae2-600mDeep-C122-cds35|Med-Ae2-600mDeep-C122	VOG4544: hypothetical protein
	Med-Ae2-600mDeep-C122-cds36|Med-Ae2-600mDeep-C122	VOG4654: hypothetical protein
	Med-Ae2-600mDeep-C122-cds37|Med-Ae2-600mDeep-C122	VOG0403: -; RB32ORF041c hypothetical protein; beta-glucosyl-HMC-alpha-glucosyl-transferase; glucosyl transferase; gp55; hypothetical protein; hypothetical protein ACG-C40_0042 [Enterobacteria phage vB_EcoM_ACG-C40]; putative beta-glucosyl-HMC-alpha-glucosyl-transferase
	Med-Ae2-600mDeep-C122-cds38|Med-Ae2-600mDeep-C122	VOG4618: hypothetical protein
	Med-Ae2-600mDeep-C122-cds39|Med-Ae2-600mDeep-C122
	Med-Ae2-600mDeep-C122-cds40|Med-Ae2-600mDeep-C122	VOG8524: hypothetical protein
	Med-Ae2-600mDeep-C122-cds41|Med-Ae2-600mDeep-C122
	Med-Ae2-600mDeep-C122-cds42|Med-Ae2-600mDeep-C122
	Med-Ae2-600mDeep-C122-cds43|Med-Ae2-600mDeep-C122
	Med-Ae2-600mDeep-C122-cds44|Med-Ae2-600mDeep-C122
	Med-Ae2-600mDeep-C122-cds45|Med-Ae2-600mDeep-C122
	Med-Ae2-600mDeep-C122-cds46|Med-Ae2-600mDeep-C122
	Med-Ae2-600mDeep-C122-cds47|Med-Ae2-600mDeep-C122
	Med-Ae2-600mDeep-C122-cds48|Med-Ae2-600mDeep-C122	VOG4693: pectate lyase; structural protein; tail protein
	Med-Ae2-600mDeep-C122-cds49|Med-Ae2-600mDeep-C122
	Med-Ae2-600mDeep-C122-cds50|Med-Ae2-600mDeep-C122
	Med-Ae2-600mDeep-C122-cds51|Med-Ae2-600mDeep-C122
	Med-Ae2-600mDeep-C122-cds52|Med-Ae2-600mDeep-C122
	Med-Ae2-600mDeep-C122-cds53|Med-Ae2-600mDeep-C122
	Med-Ae2-600mDeep-C122-cds54|Med-Ae2-600mDeep-C122
	Med-Ae2-600mDeep-C122-cds55|Med-Ae2-600mDeep-C122
	Med-Ae2-600mDeep-C122-cds56|Med-Ae2-600mDeep-C122
	Med-Ae2-600mDeep-C129-cds2|Med-Ae2-600mDeep-C129	VOG4040: MbpZ; ORF236; flavodoxin; hypothetical protein; putative predicted product
	Med-Ae2-600mDeep-C129-cds3|Med-Ae2-600mDeep-C129
	Med-Ae2-600mDeep-C129-cds4|Med-Ae2-600mDeep-C129
	Med-Ae2-600mDeep-C129-cds5|Med-Ae2-600mDeep-C129
	Med-Ae2-600mDeep-C129-cds6|Med-Ae2-600mDeep-C129	VOG4653: hyphothetical protein; hypothetical protein
	Med-Ae2-600mDeep-C129-cds7|Med-Ae2-600mDeep-C129
	Med-Ae2-600mDeep-C129-cds9|Med-Ae2-600mDeep-C129
	Med-Ae2-600mDeep-C129-cds10|Med-Ae2-600mDeep-C129
	Med-Ae2-600mDeep-C129-cds11|Med-Ae2-600mDeep-C129
	Med-Ae2-600mDeep-C129-cds12|Med-Ae2-600mDeep-C129	VOG4550: hypothetical protein; putative predicted product
	Med-Ae2-600mDeep-C129-cds14|Med-Ae2-600mDeep-C129	VOG4023: decoration protein; gp8; hypothetical protein; putative capsid decoration protein
	Med-Ae2-600mDeep-C129-cds16|Med-Ae2-600mDeep-C129	VOG0080: ORF003; TmpG; Virulence Associated protein; VlrC protein; VrlC; VrlC protein; VrlC virulence-associated protein-like protein; adsorption associated tail protein; adsorption-associated tail protein; baseplate wedge initiator; baseplate wedge tail fiber connector; conserved phage associated protein; gp106; gp108; gp14 neck protein; gp16.2; gp37; gp40; hypothetical protein; neck protein; ph…
	Med-Ae2-600mDeep-C129-cds17|Med-Ae2-600mDeep-C129	VOG4025: BcepGomrgp31; hypothetical protein; putative queuosine tRNA-ribosyltransferase; queuine tRNA-ribosyltransferase; queuosine tRNA-ribosyltransferase; queuosine tRNA-ribosyltransferase [Enterobacteria phage 9g]
	Med-Ae2-600mDeep-C129-cds19|Med-Ae2-600mDeep-C129	VOG6199: hypothetical protein
	Med-Ae2-600mDeep-C129-cds20|Med-Ae2-600mDeep-C129
	Med-Ae2-600mDeep-C129-cds21|Med-Ae2-600mDeep-C129
	Med-Ae2-600mDeep-C129-cds22|Med-Ae2-600mDeep-C129
	Med-Ae2-600mDeep-C129-cds23|Med-Ae2-600mDeep-C129
	Med-Ae2-600mDeep-C129-cds24|Med-Ae2-600mDeep-C129
	Med-Ae2-600mDeep-C129-cds25|Med-Ae2-600mDeep-C129
	Med-Ae2-600mDeep-C129-cds26|Med-Ae2-600mDeep-C129
	Med-Ae2-600mDeep-C129-cds27|Med-Ae2-600mDeep-C129	VOG4167: gp40; hypothetical protein
	Med-Ae2-600mDeep-C129-cds28|Med-Ae2-600mDeep-C129
	Med-Ae2-600mDeep-C129-cds29|Med-Ae2-600mDeep-C129
	Med-Ae2-600mDeep-C129-cds30|Med-Ae2-600mDeep-C129
	Med-Ae2-600mDeep-C129-cds31|Med-Ae2-600mDeep-C129
	Med-Ae2-600mDeep-C129-cds32|Med-Ae2-600mDeep-C129
	Med-Ae2-600mDeep-C129-cds33|Med-Ae2-600mDeep-C129
	Med-Ae2-600mDeep-C129-cds34|Med-Ae2-600mDeep-C129	VOG4867: gp243; hypothetical protein
	Med-Ae2-600mDeep-C129-cds35|Med-Ae2-600mDeep-C129
	Med-Ae2-600mDeep-C170-cds1|Med-Ae2-600mDeep-C170	VOG4192: gp62; gp80; gp84; gp85; gp86; gp87; hypothetical protein
	Med-Ae2-600mDeep-C170-cds2|Med-Ae2-600mDeep-C170	VOG8751: hypothetical protein
	Med-Ae2-600mDeep-C170-cds3|Med-Ae2-600mDeep-C170
	Med-Ae2-600mDeep-C170-cds4|Med-Ae2-600mDeep-C170
	Med-Ae2-600mDeep-C170-cds5|Med-Ae2-600mDeep-C170
	Med-Ae2-600mDeep-C170-cds6|Med-Ae2-600mDeep-C170	VOG4715: hypothetical protein
	Med-Ae2-600mDeep-C170-cds7|Med-Ae2-600mDeep-C170	VOG0080: ORF003; TmpG; Virulence Associated protein; VlrC protein; VrlC; VrlC protein; VrlC virulence-associated protein-like protein; adsorption associated tail protein; adsorption-associated tail protein; baseplate wedge initiator; baseplate wedge tail fiber connector; conserved phage associated protein; gp106; gp108; gp14 neck protein; gp16.2; gp37; gp40; hypothetical protein; neck protein; ph…
	Med-Ae2-600mDeep-C170-cds8|Med-Ae2-600mDeep-C170
	Med-Ae2-600mDeep-C170-cds9|Med-Ae2-600mDeep-C170
	Med-Ae2-600mDeep-C170-cds10|Med-Ae2-600mDeep-C170
	Med-Ae2-600mDeep-C171-cds1|Med-Ae2-600mDeep-C171
	Med-Ae2-600mDeep-C171-cds2|Med-Ae2-600mDeep-C171	VOG6199: hypothetical protein
	Med-Ae2-600mDeep-C171-cds3|Med-Ae2-600mDeep-C171
	Med-Ae2-600mDeep-C171-cds4|Med-Ae2-600mDeep-C171	VOG4025: BcepGomrgp31; hypothetical protein; putative queuosine tRNA-ribosyltransferase; queuine tRNA-ribosyltransferase; queuosine tRNA-ribosyltransferase; queuosine tRNA-ribosyltransferase [Enterobacteria phage 9g]
	Med-Ae2-600mDeep-C171-cds5|Med-Ae2-600mDeep-C171	VOG0080: ORF003; TmpG; Virulence Associated protein; VlrC protein; VrlC; VrlC protein; VrlC virulence-associated protein-like protein; adsorption associated tail protein; adsorption-associated tail protein; baseplate wedge initiator; baseplate wedge tail fiber connector; conserved phage associated protein; gp106; gp108; gp14 neck protein; gp16.2; gp37; gp40; hypothetical protein; neck protein; ph…
	Med-Ae2-600mDeep-C171-cds6|Med-Ae2-600mDeep-C171	VOG4715: hypothetical protein
	Med-Ae2-600mDeep-C171-cds9|Med-Ae2-600mDeep-C171	VOG4550: hypothetical protein; putative predicted product
	Med-Ae2-600mDeep-C171-cds11|Med-Ae2-600mDeep-C171
	Med-Ae2-600mDeep-C171-cds12|Med-Ae2-600mDeep-C171
	Med-Ae2-600mDeep-C171-cds13|Med-Ae2-600mDeep-C171
	Med-Ae2-600mDeep-C171-cds14|Med-Ae2-600mDeep-C171	VOG4653: hyphothetical protein; hypothetical protein
	Med-Ae2-600mDeep-C171-cds15|Med-Ae2-600mDeep-C171	VOG1803: gp20; hypothetical protein
	Med-Ae2-600mDeep-C171-cds16|Med-Ae2-600mDeep-C171	VOG0452: Base plate wedge protein 53; Gp53 baseplate wedge subunit; Putative baseplate wedge subunit; base plate wedge 53 family protein; base plate wedge completion; base plate wedge component; base plate wedge family protein; base plate wedge protein; baseplate structural protein; baseplate wedge; baseplate wedge completion; baseplate wedge component; baseplate wedge component gp53; baseplate w…
	Med-Ae2-600mDeep-C217-cds2|Med-Ae2-600mDeep-C217	VOG6535: hypothetical protein; putative phage structural protein; putative structural protein; structural protein
	Med-Ae2-600mDeep-C217-cds4|Med-Ae2-600mDeep-C217	VOG4550: hypothetical protein; putative predicted product
	Med-Ae2-600mDeep-C217-cds5|Med-Ae2-600mDeep-C217	VOG0238: -; Helicase; PAAR; PAAR motif containing protein; PAAR motif domain-containing protein; PAAR protein; PAAR repeat-containing protein; Probable gp5.4 conserved hypothetical protein; Upf63.8; UpfC; baseplate hub needle; conserved hypothetical protein; conserved protein of unknown function UpfC (PAAR motif); gp118; gp5.4; gp5.4 conserved hypothetical protein; gp5.4 hypothetical protein; hel…
	Med-Ae2-600mDeep-C217-cds6|Med-Ae2-600mDeep-C217	VOG4653: hyphothetical protein; hypothetical protein
	Med-Ae2-600mDeep-C217-cds7|Med-Ae2-600mDeep-C217
	Med-Ae2-600mDeep-C217-cds8|Med-Ae2-600mDeep-C217
	Med-Ae2-600mDeep-C217-cds9|Med-Ae2-600mDeep-C217
	Med-Ae2-600mDeep-C217-cds10|Med-Ae2-600mDeep-C217
	Med-Ae2-600mDeep-C217-cds11|Med-Ae2-600mDeep-C217
	Med-Ae2-600mDeep-C217-cds12|Med-Ae2-600mDeep-C217
	Med-Ae2-600mDeep-C217-cds13|Med-Ae2-600mDeep-C217
	Med-Ae2-600mDeep-C217-cds14|Med-Ae2-600mDeep-C217	VOG4100: hypothetical protein
	Med-Ae2-600mDeep-C217-cds15|Med-Ae2-600mDeep-C217
	Med-Ae2-600mDeep-C217-cds16|Med-Ae2-600mDeep-C217
	Med-Ae2-600mDeep-C217-cds18|Med-Ae2-600mDeep-C217	VOG4040: MbpZ; ORF236; flavodoxin; hypothetical protein; putative predicted product
	Med-Ae2-600mDeep-C217-cds19|Med-Ae2-600mDeep-C217
	Med-Ae2-600mDeep-C217-cds20|Med-Ae2-600mDeep-C217
	Med-Ae2-600mDeep-C217-cds21|Med-Ae2-600mDeep-C217	VOG4064: ORF231; TreB; hypothetical protein; putative predicted product
	Med-Ae2-600mDeep-C217-cds22|Med-Ae2-600mDeep-C217	VOG4064: ORF231; TreB; hypothetical protein; putative predicted product
	Med-Ae2-600mDeep-C217-cds23|Med-Ae2-600mDeep-C217	VOG4120: hypothetical protein; putative predicted product
	Med-Ae2-600mDeep-C217-cds24|Med-Ae2-600mDeep-C217	VOG4080: hyphothetical protein; hypothetical protein; hypothetical protein [Escherichia phage 2 JES-2013]
	Med-Ae2-600mDeep-C217-cds25|Med-Ae2-600mDeep-C217
	Med-Ae2-600mDeep-C217-cds26|Med-Ae2-600mDeep-C217
	Med-Ae2-600mDeep-C217-cds27|Med-Ae2-600mDeep-C217
	Med-Ae2-600mDeep-C217-cds28|Med-Ae2-600mDeep-C217
	Med-Ae2-600mDeep-C217-cds29|Med-Ae2-600mDeep-C217
	Med-Ae2-600mDeep-C217-cds30|Med-Ae2-600mDeep-C217
	Med-Ae2-600mDeep-C217-cds31|Med-Ae2-600mDeep-C217	VOG1701: hypothetical protein
	Med-Ae2-600mDeep-C217-cds32|Med-Ae2-600mDeep-C217
	Med-Ae2-600mDeep-C217-cds33|Med-Ae2-600mDeep-C217
	Med-Ae2-600mDeep-C217-cds34|Med-Ae2-600mDeep-C217
	Med-Ae2-600mDeep-C240-cds2|Med-Ae2-600mDeep-C240
	Med-Ae2-600mDeep-C240-cds3|Med-Ae2-600mDeep-C240	VOG9381: hypothetical protein
	Med-Ae2-600mDeep-C240-cds4|Med-Ae2-600mDeep-C240	VOG1606: ORF089; hypothetical protein; phage virion structural protein; putative minor virion structural protein; putative virion structural protein 4; virion structural protein
	Med-Ae2-600mDeep-C240-cds5|Med-Ae2-600mDeep-C240	VOG4751: hypothetical protein
	Med-Ae2-600mDeep-C240-cds6|Med-Ae2-600mDeep-C240	VOG3133: AB1gp56; AdoMet-MTase; D12 class N6 adenine-specific DNA methyltransferase; DNA adenine Methylase; DNA adenine methylase; DNA adenine methylase Dam; DNA adenine methylase [Escherichia phage e11/2]; DNA adenine methylase family protein; DNA adenine methylase gp25; DNA adenine methylase-like protein; DNA adenine methyltransferase; DNA methylase; DNA methyltransferase; Dam; Dam DNA adenine …
	Med-Ae2-600mDeep-C240-cds7|Med-Ae2-600mDeep-C240
	Med-Ae2-600mDeep-C240-cds8|Med-Ae2-600mDeep-C240
	Med-Ae2-600mDeep-C240-cds11|Med-Ae2-600mDeep-C240
	Med-Ae2-600mDeep-C240-cds12|Med-Ae2-600mDeep-C240
	Med-Ae2-600mDeep-C240-cds13|Med-Ae2-600mDeep-C240
	Med-Ae2-600mDeep-C240-cds14|Med-Ae2-600mDeep-C240
	Med-Ae2-600mDeep-C240-cds15|Med-Ae2-600mDeep-C240	VOG4064: ORF231; TreB; hypothetical protein; putative predicted product
	Med-Ae2-600mDeep-C240-cds16|Med-Ae2-600mDeep-C240	VOG4559: hypothetical protein
	Med-Ae2-600mDeep-C240-cds17|Med-Ae2-600mDeep-C240
	Med-Ae2-600mDeep-C240-cds18|Med-Ae2-600mDeep-C240
	Med-Ae2-600mDeep-C240-cds19|Med-Ae2-600mDeep-C240
	Med-Ae2-600mDeep-C240-cds20|Med-Ae2-600mDeep-C240
	Med-Ae2-600mDeep-C240-cds23|Med-Ae2-600mDeep-C240
	Med-Ae2-600mDeep-C240-cds24|Med-Ae2-600mDeep-C240
	Med-Ae2-600mDeep-C240-cds25|Med-Ae2-600mDeep-C240
	Med-Ae2-600mDeep-C240-cds28|Med-Ae2-600mDeep-C240
	Med-Ae2-600mDeep-C240-cds29|Med-Ae2-600mDeep-C240
	Med-Ae2-600mDeep-C240-cds30|Med-Ae2-600mDeep-C240	VOG2486: S-adenosylmethionine decarboxylase; S-adenosylmethionine decarboxylase proenzyme; SpeD; adenosylmethionine decarboxylase proenzyme; putative S-adenosylmethionine decarboxylase; putative predicted product
	Med-Ae2-600mDeep-C240-cds31|Med-Ae2-600mDeep-C240
	Med-Ae2-600mDeep-C240-cds32|Med-Ae2-600mDeep-C240
	Med-Ae2-600mDeep-C240-cds33|Med-Ae2-600mDeep-C240
	Med-Ae2-600mDeep-C240-cds34|Med-Ae2-600mDeep-C240
	Med-Ae2-600mDeep-C240-cds35|Med-Ae2-600mDeep-C240
	Med-Ae2-600mDeep-C240-cds36|Med-Ae2-600mDeep-C240
	Med-Ae2-600mDeep-C240-cds37|Med-Ae2-600mDeep-C240
	Med-Ae2-600mDeep-C240-cds38|Med-Ae2-600mDeep-C240
	Med-Ae2-600mDeep-C240-cds39|Med-Ae2-600mDeep-C240
	Med-Ae2-600mDeep-C240-cds40|Med-Ae2-600mDeep-C240
	Med-Ae2-600mDeep-C240-cds41|Med-Ae2-600mDeep-C240
	Med-Ae2-600mDeep-C240-cds42|Med-Ae2-600mDeep-C240
	Med-Ae2-600mDeep-C240-cds43|Med-Ae2-600mDeep-C240
	Med-Ae2-600mDeep-C240-cds44|Med-Ae2-600mDeep-C240
	Med-Ae2-600mDeep-C240-cds45|Med-Ae2-600mDeep-C240
	Med-Ae2-600mDeep-C240-cds46|Med-Ae2-600mDeep-C240
	Med-Ae2-600mDeep-C240-cds48|Med-Ae2-600mDeep-C240
	Med-Ae2-600mDeep-C240-cds49|Med-Ae2-600mDeep-C240
	Med-Ae2-600mDeep-C240-cds50|Med-Ae2-600mDeep-C240
	Med-Ae2-600mDeep-C257-cds2|Med-Ae2-600mDeep-C257	VOG4172: gp181.1; hypothetical protein; putative predicted product
	Med-Ae2-600mDeep-C257-cds3|Med-Ae2-600mDeep-C257	VOG4171: hypothetical protein; putative predicted product
	Med-Ae2-600mDeep-C257-cds4|Med-Ae2-600mDeep-C257
	Med-Ae2-600mDeep-C257-cds6|Med-Ae2-600mDeep-C257
	Med-Ae2-600mDeep-C257-cds7|Med-Ae2-600mDeep-C257	VOG7402: hypothetical protein; internal virion protein
	Med-Ae2-600mDeep-C257-cds8|Med-Ae2-600mDeep-C257	VOG6199: hypothetical protein
	Med-Ae2-600mDeep-C257-cds9|Med-Ae2-600mDeep-C257
	Med-Ae2-600mDeep-C257-cds10|Med-Ae2-600mDeep-C257
	Med-Ae2-600mDeep-C257-cds11|Med-Ae2-600mDeep-C257
	Med-Ae2-600mDeep-C257-cds12|Med-Ae2-600mDeep-C257	VOG4127: hypothetical protein
	Med-Ae2-600mDeep-C257-cds13|Med-Ae2-600mDeep-C257	VOG0998: 7-cyano-7-deazaguanosine; BcepGomrgp37; QueE; QueE domain protein; QueE-like queosine biosynthesis protein; gp5; hypothetical phage protein; hypothetical protein; orgamic radical activating enzyme; organic radical activating enzyme; organic radical activating enzyme [Enterobacteria phage 9g]; putative NrdG; putative queuosine biosynthesis protein; putative radical activating enzyme; queu…
	Med-Ae2-600mDeep-C257-cds14|Med-Ae2-600mDeep-C257	VOG5156: DnaA C-terminal domain containing protein; hypothetical protein; putative predicted product
	Med-Ae2-600mDeep-C257-cds15|Med-Ae2-600mDeep-C257
	Med-Ae2-600mDeep-C257-cds16|Med-Ae2-600mDeep-C257	VOG6449: hypothetical protein; putative predicted product
	Med-Ae2-600mDeep-C257-cds17|Med-Ae2-600mDeep-C257	VOG0083: AAA domain ATPase; ATPase; ATPase containing protein; DNA repair exo subunit 2; DNA repair protein; Gp46 recombination endonuclease subunit; ORF009; Putative recombination endonuclease subunit; RecF recombinase protein; RecF/RecN/SMC N terminal domain protein; RncB; SbcC like protein; SbcC type exonuclease; chromosome segregation protein; chromosome segregation protein SMC; double-strand…
	Med-Ae2-600mDeep-C257-cds18|Med-Ae2-600mDeep-C257
	Med-Ae2-600mDeep-C257-cds19|Med-Ae2-600mDeep-C257	VOG4575: hypothetical protein
	Med-Ae2-600mDeep-C257-cds20|Med-Ae2-600mDeep-C257	VOG1006: ATP-dependent helicase; ERF protein; PD-(D/E)XK nuclease; PD-(D/E)XK nuclease superfamily protein; RecB family exonuclease; conserved uncharacterised protein; exonuclease; exonuclease protein; gp1; gp105; gp232; gp40; gp42; gp45; gp46; gp47; gp49; gp50; gp51; gp52; gp53; gp56; gp58; gp59; gp60; gp62; gp63; gp65; gp66; gp67; gp68; gp69; gp70; helicase; helicase subunit; hypothetical cyano…
	Med-Ae2-600mDeep-C257-cds21|Med-Ae2-600mDeep-C257
	Med-Ae2-600mDeep-C257-cds22|Med-Ae2-600mDeep-C257	VOG4548: conserved hypothetical protein; hypothetical protein
	Med-Ae2-600mDeep-C257-cds23|Med-Ae2-600mDeep-C257	VOG0473: -; DNA repair/recombination protein UvsY; Putative recombination protein; UvsY; Recombination, repair and ssDNA binding protein UvsY; Single stranded DNA-binding protein,phage-associated; UvsY; UvsY recombination protein; UvsY recombination repair and single-stranded DNA binding protein; UvsY recombination repair and ssDNA binding protein; UvsY recombination, repair and single-stranded D…
	Med-Ae2-600mDeep-C257-cds24|Med-Ae2-600mDeep-C257	VOG4697: hypothetical protein
	Med-Ae2-600mDeep-C257-cds26|Med-Ae2-600mDeep-C257	VOG0465: -; Gp22 prohead core protein; Possible prohead core scaffold protein; Putative prohead core scaffold protein; T4-like prohead core scaffold protein; gp22 prohead core protein; gp22 prohead core scaffold protein; gp22 scaffold prohead core protein; head scaffolding protein; hypothetical protein; major prohead-scaffolding core protein; mrohead core scaffold protein; phage prohead assembly …
	Med-Ae2-600mDeep-C263-cds1|Med-Ae2-600mDeep-C263	VOG1803: gp20; hypothetical protein
	Med-Ae2-600mDeep-C263-cds3|Med-Ae2-600mDeep-C263	VOG9697: hypothetical protein
	Med-Ae2-600mDeep-C263-cds4|Med-Ae2-600mDeep-C263
	Med-Ae2-600mDeep-C263-cds5|Med-Ae2-600mDeep-C263
	Med-Ae2-600mDeep-C263-cds6|Med-Ae2-600mDeep-C263
	Med-Ae2-600mDeep-C263-cds7|Med-Ae2-600mDeep-C263	VOG4561: hypothetical protein
	Med-Ae2-600mDeep-C263-cds8|Med-Ae2-600mDeep-C263	VOG4157: RDF protein; gp86; gp88; hypothetical protein
	Med-Ae2-600mDeep-C263-cds9|Med-Ae2-600mDeep-C263
	Med-Ae2-600mDeep-C263-cds10|Med-Ae2-600mDeep-C263
	Med-Ae2-600mDeep-C263-cds11|Med-Ae2-600mDeep-C263	VOG1860: gp57; gp60; gp64; hypothetical protein
	Med-Ae2-600mDeep-C263-cds12|Med-Ae2-600mDeep-C263	VOG1861: gp58; gp61; gp65; hypothetical protein
	Med-Ae2-600mDeep-C263-cds13|Med-Ae2-600mDeep-C263
	Med-Ae2-600mDeep-C263-cds14|Med-Ae2-600mDeep-C263
	Med-Ae2-600mDeep-C263-cds15|Med-Ae2-600mDeep-C263	VOG1134: gp49; gp57; gp59; gp61; gp62; hypothetical protein; putative predicted product
	Med-Ae2-600mDeep-C263-cds16|Med-Ae2-600mDeep-C263	VOG0058: AAA domain protein; DNA replication protein; HNH nuclease; ORF046; P-Starvation inducible protein; P-starvation inducible protein; Phi92_gp060; PhoH; PhoH P-starvation inducible protein; PhoH domain containing protein; PhoH domain protein; PhoH family protein; PhoH family-like protein; PhoH phosphate starvation-inducible protein; PhoH protein; PhoH-like phosphate starvation inducible pro…
	Med-Ae2-600mDeep-C263-cds17|Med-Ae2-600mDeep-C263	VOG0390: -; FmdB domain-containing protein; FmdB family putative regulatory protein; FmdB family regulatory protein; FmdB family transcriptional regulator; Zinc ribbon domain protein; conserved hypothetical protein; conserved putative regulatory protein, FmdB family; gp21; gp230; gp39.2; gp39.2 conserved hypothetical protein; gp39.2 hypothetical protein; hypothetical cyanophage protein; hypotheti…
	Med-Ae2-600mDeep-C263-cds18|Med-Ae2-600mDeep-C263
	Med-Ae2-600mDeep-C263-cds19|Med-Ae2-600mDeep-C263	VOG1384: HNH endonuclease; HNH endonuclease domain protein; gp1
	Med-Ae2-600mDeep-C263-cds20|Med-Ae2-600mDeep-C263
	Med-Ae2-600mDeep-C263-cds21|Med-Ae2-600mDeep-C263
	Med-Ae2-600mDeep-C263-cds22|Med-Ae2-600mDeep-C263
	Med-Ae2-600mDeep-C263-cds23|Med-Ae2-600mDeep-C263
	Med-Ae2-600mDeep-C263-cds24|Med-Ae2-600mDeep-C263	VOG3101: morphogenesis protein; morphogenesis protein A; putative tail lysin
	Med-Ae2-600mDeep-C263-cds25|Med-Ae2-600mDeep-C263
	Med-Ae2-600mDeep-C263-cds26|Med-Ae2-600mDeep-C263	VOG1401: gp53; gp63; gp66; gp67; gp71; gp74; hypothetical protein
	Med-Ae2-600mDeep-C263-cds27|Med-Ae2-600mDeep-C263	VOG4100: hypothetical protein
	Med-Ae2-600mDeep-C263-cds28|Med-Ae2-600mDeep-C263
	Med-Ae2-600mDeep-C263-cds29|Med-Ae2-600mDeep-C263	VOG4067: Zn-peptidase; hypothetical protein; metal-dependent hydrolase; peptidase; putative peptidase; putative peptidase M20
	Med-Ae2-600mDeep-C263-cds30|Med-Ae2-600mDeep-C263	VOG0028: 20; 5 -3 exonuclease; 5' - 3' exonuclease; 5' to 3' exonuclease; 5' to 3' exonuclease-like protein; 5'-3' exonuclease; 5'-3' exonuclease-like protein; 5'-3'-exonuclease; 5'-3'exonuclease; 5'-exonuclease similar to N-terminal domains of DNA polymerase I; 5\'-3\' exonuclease-like protein; DNA exonuclease; DNA polymerase; DNA polymerase I; DNA polymerase I thermostable; P41; Phi92_gp085; Pu…
	Med-Ae2-600mDeep-C263-cds31|Med-Ae2-600mDeep-C263	VOG0243: 3'-phosphatase 5'-polynucleotide kinase; 3'-phosphatase, 5'-polynucleotide kinase; 3'-phosphatase, 5'-polynucleotide kinase,phage-associated; 3'-phosphatase,5'-polynucleotide kinase; 3'phosphatase, 5'polynucleotide kinase; DNA repair kinase; HAD-like domain containing protein; HAD-like domain-containing protein; NEDD4-binding protein; PNK protein; Pap; Pnk; Pnk protein; PnkP, Polynucleot…
	Med-Ae2-600mDeep-C263-cds32|Med-Ae2-600mDeep-C263
	Med-Ae2-600mDeep-C263-cds33|Med-Ae2-600mDeep-C263
	Med-Ae2-600mDeep-C263-cds34|Med-Ae2-600mDeep-C263
	Med-Ae2-600mDeep-C263-cds35|Med-Ae2-600mDeep-C263
	Med-Ae2-600mDeep-C263-cds36|Med-Ae2-600mDeep-C263	VOG4573: hypothetical protein
	Med-Ae2-600mDeep-C263-cds38|Med-Ae2-600mDeep-C263
	Med-Ae2-600mDeep-C263-cds39|Med-Ae2-600mDeep-C263	VOG0088: NDP reductase large subunit; NTP reductase; NrdA; NrdA aerobic NDP reductase large subunit; NrdA aerobic ribonucleoside diphosphate reductase large subunit; NrdA ribonucleoside triphosphate reductase alpha chain; NrdA ribonucleoside-diphosphate reductase alpha subunit; NrdA ribonucleoside-diphosphate reductase subunit alpha; NrdA ribonucleotide reductase A; NrdA ribonucleotide reductase …
	Med-Ae2-600mDeep-C263-cds40|Med-Ae2-600mDeep-C263	VOG4551: TerL; hyphothetical protein; hypothetical protein; putative predicted product
	Med-Ae2-600mDeep-C263-cds41|Med-Ae2-600mDeep-C263	VOG3386: gp14; gp17; gp85; hypothetical protein; putative predicted product
	Med-Ae2-600mDeep-C263-cds42|Med-Ae2-600mDeep-C263	VOG1690: Conserved protein; CopG-like RHH protein; ORF 61; ORF F62; hypothetical protein; putative repressor; repressor; ribbon-helix-helix domain containing protein; transcriptional regulator
	Med-Ae2-600mDeep-C263-cds43|Med-Ae2-600mDeep-C263
	Med-Ae2-600mDeep-C267-cds1|Med-Ae2-600mDeep-C267	VOG4715: hypothetical protein
	Med-Ae2-600mDeep-C267-cds2|Med-Ae2-600mDeep-C267	VOG0080: ORF003; TmpG; Virulence Associated protein; VlrC protein; VrlC; VrlC protein; VrlC virulence-associated protein-like protein; adsorption associated tail protein; adsorption-associated tail protein; baseplate wedge initiator; baseplate wedge tail fiber connector; conserved phage associated protein; gp106; gp108; gp14 neck protein; gp16.2; gp37; gp40; hypothetical protein; neck protein; ph…
	Med-Ae2-600mDeep-C267-cds3|Med-Ae2-600mDeep-C267	VOG4025: BcepGomrgp31; hypothetical protein; putative queuosine tRNA-ribosyltransferase; queuine tRNA-ribosyltransferase; queuosine tRNA-ribosyltransferase; queuosine tRNA-ribosyltransferase [Enterobacteria phage 9g]
	Med-Ae2-600mDeep-C267-cds4|Med-Ae2-600mDeep-C267
	Med-Ae2-600mDeep-C267-cds5|Med-Ae2-600mDeep-C267	VOG6199: hypothetical protein
	Med-Ae2-600mDeep-C267-cds6|Med-Ae2-600mDeep-C267
	Med-Ae2-600mDeep-C267-cds7|Med-Ae2-600mDeep-C267	VOG5954: hypothetical protein; putative predicted product
	Med-Ae2-600mDeep-C267-cds8|Med-Ae2-600mDeep-C267	VOG4192: gp62; gp80; gp84; gp85; gp86; gp87; hypothetical protein
	Med-Ae2-600mDeep-C267-cds9|Med-Ae2-600mDeep-C267
	Med-Ae2-600mDeep-C267-cds10|Med-Ae2-600mDeep-C267	VOG4060: RDF protein; excise; gp34; helix-turn-helix domain protein; hypothetical protein; putative RDF protein; recombination directionality factor
	Med-Ae2-600mDeep-C267-cds11|Med-Ae2-600mDeep-C267	VOG5489: hypothetical protein; hypothetical protein ORF040
	Med-Ae2-600mDeep-C327-cds2|Med-Ae2-600mDeep-C327	VOG6535: hypothetical protein; putative phage structural protein; putative structural protein; structural protein
	Med-Ae2-600mDeep-C327-cds3|Med-Ae2-600mDeep-C327	VOG4695: hypothetical protein
	Med-Ae2-600mDeep-C327-cds4|Med-Ae2-600mDeep-C327	VOG4550: hypothetical protein; putative predicted product
	Med-Ae2-600mDeep-C327-cds8|Med-Ae2-600mDeep-C327	VOG1803: gp20; hypothetical protein
	Med-Ae2-600mDeep-C327-cds9|Med-Ae2-600mDeep-C327	VOG0452: Base plate wedge protein 53; Gp53 baseplate wedge subunit; Putative baseplate wedge subunit; base plate wedge 53 family protein; base plate wedge completion; base plate wedge component; base plate wedge family protein; base plate wedge protein; baseplate structural protein; baseplate wedge; baseplate wedge completion; baseplate wedge component; baseplate wedge component gp53; baseplate w…
	Med-Ae2-600mDeep-C327-cds10|Med-Ae2-600mDeep-C327	VOG0477: Gp48 putative tail tube associated base plate protein; Putative baseplate tail tube cap; T4-like baseplate tail tubbe cap; T4-like baseplate tail tube cap; Tail-tube assembly protein; base plate; base plate [Enterobacteria phage RB32]; baseplate hub subunit; baseplate protein; baseplate subunit; baseplate tail tube cap; baseplate tail tube cap protein; baseplate tail tube junction; gp48;…
	Med-Ae2-600mDeep-C327-cds11|Med-Ae2-600mDeep-C327	VOG0451: Gp4 head completion protein; Holliday junction resolvase; PfWMP4_17; Possible phage head completion protein; Putative head completion protein; T4-like head completion protein; T7-like endonuclease; T7-like phage endonuclease; endodeoxyribonuclease I; endonuclease; endonuclease I; endonuclease-like protein; gp134; gp3; gp4 head completion; gp4 head completion [Enterobacteria phage RB14]; …
	Med-Ae2-600mDeep-C327-cds12|Med-Ae2-600mDeep-C327	VOG4595: hypothetical protein
	Med-Ae2-600mDeep-C327-cds13|Med-Ae2-600mDeep-C327	VOG1005: PE-PGRS family protein; gp25; gp26; gp27; gp28; gp29; gp30; gp31; hypothetical protein; minor tail protein; minor tail subunit; tail protein
	Med-Ae2-600mDeep-C327-cds14|Med-Ae2-600mDeep-C327	VOG0997: -; Gp26 baseplate hub subunit; Putative base plate hub assembly catalyst; Putative base plate hub subunit protein; Putative baseplate hub assembly catalyst; Putative baseplate hub subunit; Putative baseplate hub subunit protein; T4 bacteriophage base plate protein; base plate assembly protein; base plate family protein; base plate hub assembly catalyst; base plate hub subunit; base plate…
	Med-Ae2-600mDeep-C327-cds15|Med-Ae2-600mDeep-C327	VOG1801: Acyl-CoA N-acyltransferase; acetyltransferase; acyl-CoA N-acyltransferase; hypothetical protein; putative acyl-CoA N-acyltransferase
	Med-Ae2-600mDeep-C331-cds1|Med-Ae2-600mDeep-C331	VOG7111: hypothetical protein; putative predicted product
	Med-Ae2-600mDeep-C331-cds2|Med-Ae2-600mDeep-C331	VOG4587: -; VI; VI protein; minor coat protein; protein VI; putative predicted product
	Med-Ae2-600mDeep-C331-cds3|Med-Ae2-600mDeep-C331
	Med-Ae2-600mDeep-C331-cds5|Med-Ae2-600mDeep-C331	VOG6626: hypothetical protein; phage related protein; putative predicted product
	Med-Ae2-600mDeep-C331-cds6|Med-Ae2-600mDeep-C331	VOG4567: gp9; hypothetical protein
	Med-Ae2-600mDeep-C331-cds7|Med-Ae2-600mDeep-C331
	Med-Ae2-600mDeep-C331-cds8|Med-Ae2-600mDeep-C331
	Med-Ae2-600mDeep-C331-cds9|Med-Ae2-600mDeep-C331	VOG6449: hypothetical protein; putative predicted product
	Med-Ae2-600mDeep-C331-cds14|Med-Ae2-600mDeep-C331	VOG1006: ATP-dependent helicase; ERF protein; PD-(D/E)XK nuclease; PD-(D/E)XK nuclease superfamily protein; RecB family exonuclease; conserved uncharacterised protein; exonuclease; exonuclease protein; gp1; gp105; gp232; gp40; gp42; gp45; gp46; gp47; gp49; gp50; gp51; gp52; gp53; gp56; gp58; gp59; gp60; gp62; gp63; gp65; gp66; gp67; gp68; gp69; gp70; helicase; helicase subunit; hypothetical cyano…
	Med-Ae2-600mDeep-C331-cds15|Med-Ae2-600mDeep-C331	VOG4548: conserved hypothetical protein; hypothetical protein
	Med-Ae2-600mDeep-C331-cds16|Med-Ae2-600mDeep-C331	VOG6571: gp179; hypothetical protein; putative predicted product
	Med-Ae2-600mDeep-C331-cds18|Med-Ae2-600mDeep-C331	VOG0473: -; DNA repair/recombination protein UvsY; Putative recombination protein; UvsY; Recombination, repair and ssDNA binding protein UvsY; Single stranded DNA-binding protein,phage-associated; UvsY; UvsY recombination protein; UvsY recombination repair and single-stranded DNA binding protein; UvsY recombination repair and ssDNA binding protein; UvsY recombination, repair and single-stranded D…
	Med-Ae2-600mDeep-C331-cds19|Med-Ae2-600mDeep-C331	VOG4697: hypothetical protein
	Med-Ae2-600mDeep-C331-cds20|Med-Ae2-600mDeep-C331
	Med-Ae2-600mDeep-C331-cds21|Med-Ae2-600mDeep-C331
	Med-Ae2-600mDeep-C331-cds24|Med-Ae2-600mDeep-C331	VOG0465: -; Gp22 prohead core protein; Possible prohead core scaffold protein; Putative prohead core scaffold protein; T4-like prohead core scaffold protein; gp22 prohead core protein; gp22 prohead core scaffold protein; gp22 scaffold prohead core protein; head scaffolding protein; hypothetical protein; major prohead-scaffolding core protein; mrohead core scaffold protein; phage prohead assembly …
	Med-Ae2-600mDeep-C404-cds1|Med-Ae2-600mDeep-C404
	Med-Ae2-600mDeep-C404-cds2|Med-Ae2-600mDeep-C404
	Med-Ae2-600mDeep-C404-cds3|Med-Ae2-600mDeep-C404
	Med-Ae2-600mDeep-C404-cds4|Med-Ae2-600mDeep-C404	VOG6284: hypothetical protein; putative acetyltransferase; putative predicted product
	Med-Ae2-600mDeep-C404-cds5|Med-Ae2-600mDeep-C404	VOG2325: hypothetical protein
	Med-Ae2-600mDeep-C404-cds10|Med-Ae2-600mDeep-C404	VOG3738: hypothetical protein; putative predicted product
	Med-Ae2-600mDeep-C404-cds11|Med-Ae2-600mDeep-C404
	Med-Ae2-600mDeep-C404-cds13|Med-Ae2-600mDeep-C404
	Med-Ae2-600mDeep-C404-cds14|Med-Ae2-600mDeep-C404
	Med-Ae2-600mDeep-C404-cds15|Med-Ae2-600mDeep-C404
	Med-Ae2-600mDeep-C404-cds17|Med-Ae2-600mDeep-C404
	Med-Ae2-600mDeep-C404-cds18|Med-Ae2-600mDeep-C404
	Med-Ae2-600mDeep-C404-cds19|Med-Ae2-600mDeep-C404
	Med-Ae2-600mDeep-C404-cds21|Med-Ae2-600mDeep-C404
	Med-Ae2-600mDeep-C404-cds22|Med-Ae2-600mDeep-C404
	Med-Ae2-600mDeep-C404-cds23|Med-Ae2-600mDeep-C404
	Med-Ae2-600mDeep-C474-cds2|Med-Ae2-600mDeep-C474	VOG0083: AAA domain ATPase; ATPase; ATPase containing protein; DNA repair exo subunit 2; DNA repair protein; Gp46 recombination endonuclease subunit; ORF009; Putative recombination endonuclease subunit; RecF recombinase protein; RecF/RecN/SMC N terminal domain protein; RncB; SbcC like protein; SbcC type exonuclease; chromosome segregation protein; chromosome segregation protein SMC; double-strand…
	Med-Ae2-600mDeep-C474-cds3|Med-Ae2-600mDeep-C474	VOG4575: hypothetical protein
	Med-Ae2-600mDeep-C474-cds4|Med-Ae2-600mDeep-C474
	Med-Ae2-600mDeep-C474-cds5|Med-Ae2-600mDeep-C474	VOG1006: ATP-dependent helicase; ERF protein; PD-(D/E)XK nuclease; PD-(D/E)XK nuclease superfamily protein; RecB family exonuclease; conserved uncharacterised protein; exonuclease; exonuclease protein; gp1; gp105; gp232; gp40; gp42; gp45; gp46; gp47; gp49; gp50; gp51; gp52; gp53; gp56; gp58; gp59; gp60; gp62; gp63; gp65; gp66; gp67; gp68; gp69; gp70; helicase; helicase subunit; hypothetical cyano…
	Med-Ae2-600mDeep-C474-cds6|Med-Ae2-600mDeep-C474	VOG4548: conserved hypothetical protein; hypothetical protein
	Med-Ae2-600mDeep-C474-cds7|Med-Ae2-600mDeep-C474	VOG0473: -; DNA repair/recombination protein UvsY; Putative recombination protein; UvsY; Recombination, repair and ssDNA binding protein UvsY; Single stranded DNA-binding protein,phage-associated; UvsY; UvsY recombination protein; UvsY recombination repair and single-stranded DNA binding protein; UvsY recombination repair and ssDNA binding protein; UvsY recombination, repair and single-stranded D…
	Med-Ae2-600mDeep-C474-cds8|Med-Ae2-600mDeep-C474	VOG4697: hypothetical protein
	Med-Ae2-600mDeep-C474-cds9|Med-Ae2-600mDeep-C474	VOG0466: -; Gp23 major head protein; Gp23-Major capsid protein; Major capsid protein Gp23; Possible phage major capsid protein; Putative head vertex protein; Putative major capsid protein; capsid vertex; capsid vertex protein; capsid vertex protein I; capsid vertex protein II; gp156; gp23 major capsid protein; gp23 major head protein; gp23 major head subunit precursor; gp23 precursor of major hea…
	Med-Ae2-600mDeep-C474-cds10|Med-Ae2-600mDeep-C474	VOG0465: -; Gp22 prohead core protein; Possible prohead core scaffold protein; Putative prohead core scaffold protein; T4-like prohead core scaffold protein; gp22 prohead core protein; gp22 prohead core scaffold protein; gp22 scaffold prohead core protein; head scaffolding protein; hypothetical protein; major prohead-scaffolding core protein; mrohead core scaffold protein; phage prohead assembly …
	Med-Ae2-600mDeep-C474-cds12|Med-Ae2-600mDeep-C474
	Med-Ae2-600mDeep-C474-cds13|Med-Ae2-600mDeep-C474
	Med-Ae2-600mDeep-C474-cds14|Med-Ae2-600mDeep-C474	VOG0463: -; Putative prohead core protein I; gp67; gp67 prohead core; gp67 prohead core precursor; gp67 prohead core protein; gp67 prohead core protein precursor; gp67 prohead core protein precursor to internal peptides; gp67 prohead core protein, precursor to internal peptides; hypothetical protein; phage prohead core protein; phage prohead core protein [Enterobacteria phage ime09]; prohead core…
	Med-Ae2-600mDeep-C474-cds15|Med-Ae2-600mDeep-C474	VOG1001: hypothetical phage protein; hypothetical protein
	Med-Ae2-600mDeep-C474-cds17|Med-Ae2-600mDeep-C474	VOG0356: Gp18 tail sheath protein; Phage tail sheath protein; Possible phage tail sheath protein; Probable phage tail sheath protein; Putative tail sheath protein; contractile sheath protein; contractile tail sheath protein; gp13, phage tail sheath protein; gp16; gp18; gp18 tail sheath monomer; gp18 tail sheath monomer protein; gp18 tail sheath protein; gp19; gp21; gp22 protein; gp30, phage tail …
	Med-Ae2-600mDeep-C474-cds18|Med-Ae2-600mDeep-C474
	Med-Ae2-600mDeep-C474-cds19|Med-Ae2-600mDeep-C474	VOG5779: hypothetical protein
	Med-Ae2-600mDeep-C474-cds20|Med-Ae2-600mDeep-C474	VOG1392: gp196; gp217; gp224; gp225; gp228; hypothetical protein
	Med-Ae2-600mDeep-C474-cds21|Med-Ae2-600mDeep-C474
	Med-Ae2-600mDeep-C519-cds3|Med-Ae2-600mDeep-C519	VOG0477: Gp48 putative tail tube associated base plate protein; Putative baseplate tail tube cap; T4-like baseplate tail tubbe cap; T4-like baseplate tail tube cap; Tail-tube assembly protein; base plate; base plate [Enterobacteria phage RB32]; baseplate hub subunit; baseplate protein; baseplate subunit; baseplate tail tube cap; baseplate tail tube cap protein; baseplate tail tube junction; gp48;…
	Med-Ae2-600mDeep-C519-cds4|Med-Ae2-600mDeep-C519	VOG0452: Base plate wedge protein 53; Gp53 baseplate wedge subunit; Putative baseplate wedge subunit; base plate wedge 53 family protein; base plate wedge completion; base plate wedge component; base plate wedge family protein; base plate wedge protein; baseplate structural protein; baseplate wedge; baseplate wedge completion; baseplate wedge component; baseplate wedge component gp53; baseplate w…
	Med-Ae2-600mDeep-C519-cds5|Med-Ae2-600mDeep-C519	VOG1803: gp20; hypothetical protein
	Med-Ae2-600mDeep-C519-cds6|Med-Ae2-600mDeep-C519	VOG4653: hyphothetical protein; hypothetical protein
	Med-Ae2-600mDeep-C519-cds7|Med-Ae2-600mDeep-C519
	Med-Ae2-600mDeep-C519-cds9|Med-Ae2-600mDeep-C519
	Med-Ae2-600mDeep-C519-cds10|Med-Ae2-600mDeep-C519
	Med-Ae2-600mDeep-C519-cds12|Med-Ae2-600mDeep-C519	VOG4695: hypothetical protein
	Med-Ae2-600mDeep-C519-cds13|Med-Ae2-600mDeep-C519	VOG6535: hypothetical protein; putative phage structural protein; putative structural protein; structural protein
	Med-Ae2-600mDeep-C543-cds1|Med-Ae2-600mDeep-C543	VOG6199: hypothetical protein
	Med-Ae2-600mDeep-C543-cds2|Med-Ae2-600mDeep-C543	VOG1125: gp20; gp22; gp24; hypothetical protein
	Med-Ae2-600mDeep-C543-cds3|Med-Ae2-600mDeep-C543
	Med-Ae2-600mDeep-C543-cds4|Med-Ae2-600mDeep-C543	VOG7413: DNA-directed RNA polymerase specialized sigma subunit; RNA polymerase sigma-70 factor; putative RNA polymerase sigma 70 factor protein; similar to RNA polymerase ECF-type sigma factor
	Med-Ae2-600mDeep-C543-cds5|Med-Ae2-600mDeep-C543	VOG7413: DNA-directed RNA polymerase specialized sigma subunit; RNA polymerase sigma-70 factor; putative RNA polymerase sigma 70 factor protein; similar to RNA polymerase ECF-type sigma factor
	Med-Ae2-600mDeep-C543-cds6|Med-Ae2-600mDeep-C543	VOG7413: DNA-directed RNA polymerase specialized sigma subunit; RNA polymerase sigma-70 factor; putative RNA polymerase sigma 70 factor protein; similar to RNA polymerase ECF-type sigma factor
	Med-Ae2-600mDeep-C543-cds7|Med-Ae2-600mDeep-C543	VOG4127: hypothetical protein
	Med-Ae2-600mDeep-C543-cds8|Med-Ae2-600mDeep-C543
	Med-Ae2-600mDeep-C543-cds9|Med-Ae2-600mDeep-C543
	Med-Ae2-600mDeep-C543-cds10|Med-Ae2-600mDeep-C543	VOG0460: -; Gp13 neck protein; Possible phage neck protein; Putative neck protein I; T4-like phage head completion, neck hetero-dimeric protein (T4-like gp13); gp13 neck protein; head completion; head completion neck hetero-dimeric protein; head completion protein; head completion, neck hetero-dimeric protein; head completion-like protein; hypothetical protein; neck and head completion; neck prot…
	Med-Ae2-600mDeep-C543-cds11|Med-Ae2-600mDeep-C543	VOG0461: -; Gp14 neck protein; Putative neck protein II; T4-like phage head completion, neck hetero-dimeric protein (T4-like gp14); T4-like phage head completion, neckhetero-dimeric protein; Virus neck protein; distal tail protein; gp14 head completion; gp14 head completion protein; gp14 neck protein; head completion; head completion neck hetero-dimeric protein; head completion protein; head comp…
	Med-Ae2-600mDeep-C543-cds12|Med-Ae2-600mDeep-C543	VOG0462: -; Gp15 proximal tail sheath stabilization protein; Possible phage tail sheath completion protein; Proximal tail sheath stabilization protein; Putative tail sheath stabilizer and completion protein; T4-like tail-sheath stabilizer; gp15 proximal tail sheath protein; gp15 proximal tail sheath stabilization protein; gp15 tail sheath stabilizer and completion protein; hypothetical protein; p…
	Med-Ae2-600mDeep-C543-cds13|Med-Ae2-600mDeep-C543	VOG4696: Tk.1 conserved hypothetical protein; hypothetical protein; putative predicted product
	Med-Ae2-600mDeep-C543-cds14|Med-Ae2-600mDeep-C543
	Med-Ae2-600mDeep-C543-cds16|Med-Ae2-600mDeep-C543
	Med-Ae2-600mDeep-C543-cds17|Med-Ae2-600mDeep-C543	VOG0356: Gp18 tail sheath protein; Phage tail sheath protein; Possible phage tail sheath protein; Probable phage tail sheath protein; Putative tail sheath protein; contractile sheath protein; contractile tail sheath protein; gp13, phage tail sheath protein; gp16; gp18; gp18 tail sheath monomer; gp18 tail sheath monomer protein; gp18 tail sheath protein; gp19; gp21; gp22 protein; gp30, phage tail …
	Med-Ae2-600mDeep-C543-cds18|Med-Ae2-600mDeep-C543	VOG1005: PE-PGRS family protein; gp25; gp26; gp27; gp28; gp29; gp30; gp31; hypothetical protein; minor tail protein; minor tail subunit; tail protein
	Med-Ae2-600mDeep-C543-cds20|Med-Ae2-600mDeep-C543	VOG4034: DNA modification methylase; conserved hypothetical protein; putative DNA methylase; putative predicted product
	Med-Ae2-600mDeep-C597-cds2|Med-Ae2-600mDeep-C597	VOG0080: ORF003; TmpG; Virulence Associated protein; VlrC protein; VrlC; VrlC protein; VrlC virulence-associated protein-like protein; adsorption associated tail protein; adsorption-associated tail protein; baseplate wedge initiator; baseplate wedge tail fiber connector; conserved phage associated protein; gp106; gp108; gp14 neck protein; gp16.2; gp37; gp40; hypothetical protein; neck protein; ph…
	Med-Ae2-600mDeep-C597-cds3|Med-Ae2-600mDeep-C597	VOG4025: BcepGomrgp31; hypothetical protein; putative queuosine tRNA-ribosyltransferase; queuine tRNA-ribosyltransferase; queuosine tRNA-ribosyltransferase; queuosine tRNA-ribosyltransferase [Enterobacteria phage 9g]
	Med-Ae2-600mDeep-C597-cds4|Med-Ae2-600mDeep-C597
	Med-Ae2-600mDeep-C597-cds5|Med-Ae2-600mDeep-C597	VOG6199: hypothetical protein
	Med-Ae2-600mDeep-C597-cds6|Med-Ae2-600mDeep-C597	VOG1125: gp20; gp22; gp24; hypothetical protein
	Med-Ae2-600mDeep-C597-cds7|Med-Ae2-600mDeep-C597
	Med-Ae2-600mDeep-C597-cds8|Med-Ae2-600mDeep-C597	VOG4459: hypothetical protein
	Med-Ae2-600mDeep-C597-cds9|Med-Ae2-600mDeep-C597	VOG4127: hypothetical protein
	Med-Ae2-600mDeep-C597-cds10|Med-Ae2-600mDeep-C597	VOG5321: hypothetical protein; putative predicted product
	Med-Ae2-600mDeep-C597-cds11|Med-Ae2-600mDeep-C597
	Med-Ae2-600mDeep-C604-cds2|Med-Ae2-600mDeep-C604
	Med-Ae2-600mDeep-C604-cds3|Med-Ae2-600mDeep-C604
	Med-Ae2-600mDeep-C604-cds6|Med-Ae2-600mDeep-C604
	Med-Ae2-600mDeep-C604-cds7|Med-Ae2-600mDeep-C604
	Med-Ae2-600mDeep-C604-cds8|Med-Ae2-600mDeep-C604	VOG2386: gp12; gp18; gp22, putative phage-encoded membrane protein; gp47; hypothetical protein; putative phage-encoded membrane protein
	Med-Ae2-600mDeep-C604-cds11|Med-Ae2-600mDeep-C604
	Med-Ae2-600mDeep-C604-cds12|Med-Ae2-600mDeep-C604
	Med-Ae2-600mDeep-C604-cds13|Med-Ae2-600mDeep-C604
	Med-Ae2-600mDeep-C604-cds14|Med-Ae2-600mDeep-C604
	Med-Ae2-600mDeep-C604-cds15|Med-Ae2-600mDeep-C604
	Med-Ae2-600mDeep-C604-cds16|Med-Ae2-600mDeep-C604
	Med-Ae2-600mDeep-C604-cds17|Med-Ae2-600mDeep-C604
	Med-Ae2-600mDeep-C604-cds18|Med-Ae2-600mDeep-C604
	Med-Ae2-600mDeep-C604-cds19|Med-Ae2-600mDeep-C604
	Med-Ae2-600mDeep-C604-cds20|Med-Ae2-600mDeep-C604	VOG5954: hypothetical protein; putative predicted product
	Med-Ae2-600mDeep-C604-cds21|Med-Ae2-600mDeep-C604
	Med-Ae2-600mDeep-C604-cds22|Med-Ae2-600mDeep-C604
	Med-Ae2-600mDeep-C604-cds23|Med-Ae2-600mDeep-C604
	Med-Ae2-600mDeep-C604-cds24|Med-Ae2-600mDeep-C604
	Med-Ae2-600mDeep-C604-cds25|Med-Ae2-600mDeep-C604
	Med-Ae2-600mDeep-C604-cds26|Med-Ae2-600mDeep-C604
	Med-Ae2-600mDeep-C606-cds2|Med-Ae2-600mDeep-C606	VOG0465: -; Gp22 prohead core protein; Possible prohead core scaffold protein; Putative prohead core scaffold protein; T4-like prohead core scaffold protein; gp22 prohead core protein; gp22 prohead core scaffold protein; gp22 scaffold prohead core protein; head scaffolding protein; hypothetical protein; major prohead-scaffolding core protein; mrohead core scaffold protein; phage prohead assembly …
	Med-Ae2-600mDeep-C606-cds4|Med-Ae2-600mDeep-C606
	Med-Ae2-600mDeep-C606-cds5|Med-Ae2-600mDeep-C606
	Med-Ae2-600mDeep-C606-cds6|Med-Ae2-600mDeep-C606	VOG4697: hypothetical protein
	Med-Ae2-600mDeep-C606-cds7|Med-Ae2-600mDeep-C606	VOG0473: -; DNA repair/recombination protein UvsY; Putative recombination protein; UvsY; Recombination, repair and ssDNA binding protein UvsY; Single stranded DNA-binding protein,phage-associated; UvsY; UvsY recombination protein; UvsY recombination repair and single-stranded DNA binding protein; UvsY recombination repair and ssDNA binding protein; UvsY recombination, repair and single-stranded D…
	Med-Ae2-600mDeep-C606-cds9|Med-Ae2-600mDeep-C606	VOG4037: hypothetical protein; hypothetical protein [Escherichia phage vB_EcoM_FFH2]; tail fiber protein
	Med-Ae2-600mDeep-C606-cds10|Med-Ae2-600mDeep-C606
	Med-Ae2-600mDeep-C606-cds11|Med-Ae2-600mDeep-C606
	Med-Ae2-600mDeep-C606-cds13|Med-Ae2-600mDeep-C606	VOG1006: ATP-dependent helicase; ERF protein; PD-(D/E)XK nuclease; PD-(D/E)XK nuclease superfamily protein; RecB family exonuclease; conserved uncharacterised protein; exonuclease; exonuclease protein; gp1; gp105; gp232; gp40; gp42; gp45; gp46; gp47; gp49; gp50; gp51; gp52; gp53; gp56; gp58; gp59; gp60; gp62; gp63; gp65; gp66; gp67; gp68; gp69; gp70; helicase; helicase subunit; hypothetical cyano…
	Med-Ae2-600mDeep-C606-cds14|Med-Ae2-600mDeep-C606	VOG4017: Phi92_gp082; hyphothetical protein; hypothetical protein; hypothetical protein [Escherichia phage vB_EcoM_FFH2]
	Med-Ae2-600mDeep-C606-cds15|Med-Ae2-600mDeep-C606	VOG4064: ORF231; TreB; hypothetical protein; putative predicted product
	Med-Ae2-600mDeep-C606-cds17|Med-Ae2-600mDeep-C606
	Med-Ae2-600mDeep-C606-cds18|Med-Ae2-600mDeep-C606	VOG0083: AAA domain ATPase; ATPase; ATPase containing protein; DNA repair exo subunit 2; DNA repair protein; Gp46 recombination endonuclease subunit; ORF009; Putative recombination endonuclease subunit; RecF recombinase protein; RecF/RecN/SMC N terminal domain protein; RncB; SbcC like protein; SbcC type exonuclease; chromosome segregation protein; chromosome segregation protein SMC; double-strand…
	Med-Ae2-600mDeep-C606-cds19|Med-Ae2-600mDeep-C606	VOG6449: hypothetical protein; putative predicted product
	Med-Ae2-600mDeep-C606-cds20|Med-Ae2-600mDeep-C606
	Med-Ae2-600mDeep-C606-cds21|Med-Ae2-600mDeep-C606	VOG4044: base plate wedge subunit; hypothetical protein
	Med-Ae2-600mDeep-C606-cds22|Med-Ae2-600mDeep-C606
	Med-Ae2-600mDeep-C709-cds1|Med-Ae2-600mDeep-C709
	Med-Ae2-600mDeep-C709-cds2|Med-Ae2-600mDeep-C709
	Med-Ae2-600mDeep-C709-cds3|Med-Ae2-600mDeep-C709
	Med-Ae2-600mDeep-C709-cds4|Med-Ae2-600mDeep-C709
	Med-Ae2-600mDeep-C709-cds6|Med-Ae2-600mDeep-C709
	Med-Ae2-600mDeep-C709-cds7|Med-Ae2-600mDeep-C709	VOG0456: Bacteriophage T4 gp9/10-like protein; Putative baseplate wedge subunit tail pin; base plate wedge completion tail pin; base plate wedge component; baseplate structural protein; baseplate wedge; baseplate wedge completion tail pin; baseplate wedge component; baseplate wedge protein; baseplate wedge subunit; baseplate wedge subunit and tail pin; baseplate wedge subunit and tail pin protein…
	Med-Ae2-600mDeep-C709-cds9|Med-Ae2-600mDeep-C709	VOG0461: -; Gp14 neck protein; Putative neck protein II; T4-like phage head completion, neck hetero-dimeric protein (T4-like gp14); T4-like phage head completion, neckhetero-dimeric protein; Virus neck protein; distal tail protein; gp14 head completion; gp14 head completion protein; gp14 neck protein; head completion; head completion neck hetero-dimeric protein; head completion protein; head comp…
	Med-Ae2-600mDeep-C709-cds10|Med-Ae2-600mDeep-C709	VOG0460: -; Gp13 neck protein; Possible phage neck protein; Putative neck protein I; T4-like phage head completion, neck hetero-dimeric protein (T4-like gp13); gp13 neck protein; head completion; head completion neck hetero-dimeric protein; head completion protein; head completion, neck hetero-dimeric protein; head completion-like protein; hypothetical protein; neck and head completion; neck prot…
	Med-Ae2-600mDeep-C709-cds11|Med-Ae2-600mDeep-C709
	Med-Ae2-600mDeep-C709-cds12|Med-Ae2-600mDeep-C709
	Med-Ae2-600mDeep-C709-cds13|Med-Ae2-600mDeep-C709	VOG9822: capsid decoration protein; putative structural protein; tail fiber protein H
	Med-Ae2-600mDeep-C709-cds14|Med-Ae2-600mDeep-C709	VOG9816: putative tail fiber protein
	Med-Ae2-600mDeep-C709-cds15|Med-Ae2-600mDeep-C709	VOG4127: hypothetical protein
	Med-Ae2-600mDeep-C710-cds2|Med-Ae2-600mDeep-C710
	Med-Ae2-600mDeep-C710-cds3|Med-Ae2-600mDeep-C710
	Med-Ae2-600mDeep-C710-cds4|Med-Ae2-600mDeep-C710	VOG4966: -; hypothetical protein
	Med-Ae2-600mDeep-C710-cds5|Med-Ae2-600mDeep-C710
	Med-Ae2-600mDeep-C710-cds6|Med-Ae2-600mDeep-C710
	Med-Ae2-600mDeep-C710-cds7|Med-Ae2-600mDeep-C710
	Med-Ae2-600mDeep-C710-cds8|Med-Ae2-600mDeep-C710
	Med-Ae2-600mDeep-C710-cds9|Med-Ae2-600mDeep-C710
	Med-Ae2-600mDeep-C742-cds3|Med-Ae2-600mDeep-C742	VOG0356: Gp18 tail sheath protein; Phage tail sheath protein; Possible phage tail sheath protein; Probable phage tail sheath protein; Putative tail sheath protein; contractile sheath protein; contractile tail sheath protein; gp13, phage tail sheath protein; gp16; gp18; gp18 tail sheath monomer; gp18 tail sheath monomer protein; gp18 tail sheath protein; gp19; gp21; gp22 protein; gp30, phage tail …
	Med-Ae2-600mDeep-C742-cds4|Med-Ae2-600mDeep-C742	VOG1005: PE-PGRS family protein; gp25; gp26; gp27; gp28; gp29; gp30; gp31; hypothetical protein; minor tail protein; minor tail subunit; tail protein
	Med-Ae2-600mDeep-C742-cds6|Med-Ae2-600mDeep-C742
	Med-Ae2-600mDeep-C742-cds7|Med-Ae2-600mDeep-C742
	Med-Ae2-600mDeep-C742-cds8|Med-Ae2-600mDeep-C742
	Med-Ae2-600mDeep-C742-cds9|Med-Ae2-600mDeep-C742
	Med-Ae2-600mDeep-C742-cds10|Med-Ae2-600mDeep-C742
	Med-Ae2-600mDeep-C742-cds12|Med-Ae2-600mDeep-C742	VOG0465: -; Gp22 prohead core protein; Possible prohead core scaffold protein; Putative prohead core scaffold protein; T4-like prohead core scaffold protein; gp22 prohead core protein; gp22 prohead core scaffold protein; gp22 scaffold prohead core protein; head scaffolding protein; hypothetical protein; major prohead-scaffolding core protein; mrohead core scaffold protein; phage prohead assembly …
	Med-Ae2-600mDeep-C742-cds14|Med-Ae2-600mDeep-C742	VOG4697: hypothetical protein
	Med-Ae2-600mDeep-C788-cds1|Med-Ae2-600mDeep-C788
	Med-Ae2-600mDeep-C788-cds2|Med-Ae2-600mDeep-C788	VOG4193: conserved hypothetical protein; hypothetical protein; putative predicted product
	Med-Ae2-600mDeep-C788-cds3|Med-Ae2-600mDeep-C788
	Med-Ae2-600mDeep-C788-cds4|Med-Ae2-600mDeep-C788
	Med-Ae2-600mDeep-C788-cds5|Med-Ae2-600mDeep-C788
	Med-Ae2-600mDeep-C788-cds6|Med-Ae2-600mDeep-C788	VOG5954: hypothetical protein; putative predicted product
	Med-Ae2-600mDeep-C788-cds7|Med-Ae2-600mDeep-C788	VOG9882: hypothetical protein
	Med-Ae2-600mDeep-C788-cds8|Med-Ae2-600mDeep-C788	VOG4154: hypothetical protein; putative predicted product
	Med-Ae2-600mDeep-C788-cds9|Med-Ae2-600mDeep-C788	VOG4064: ORF231; TreB; hypothetical protein; putative predicted product
	Med-Ae2-600mDeep-C788-cds10|Med-Ae2-600mDeep-C788	VOG4154: hypothetical protein; putative predicted product
	Med-Ae2-600mDeep-C848-cds1|Med-Ae2-600mDeep-C848
	Med-Ae2-600mDeep-C848-cds2|Med-Ae2-600mDeep-C848	VOG4550: hypothetical protein; putative predicted product
	Med-Ae2-600mDeep-C848-cds3|Med-Ae2-600mDeep-C848	VOG0238: -; Helicase; PAAR; PAAR motif containing protein; PAAR motif domain-containing protein; PAAR protein; PAAR repeat-containing protein; Probable gp5.4 conserved hypothetical protein; Upf63.8; UpfC; baseplate hub needle; conserved hypothetical protein; conserved protein of unknown function UpfC (PAAR motif); gp118; gp5.4; gp5.4 conserved hypothetical protein; gp5.4 hypothetical protein; hel…
	Med-Ae2-600mDeep-C848-cds4|Med-Ae2-600mDeep-C848
	Med-Ae2-600mDeep-C848-cds5|Med-Ae2-600mDeep-C848	VOG4653: hyphothetical protein; hypothetical protein
	Med-Ae2-600mDeep-C848-cds6|Med-Ae2-600mDeep-C848	VOG1803: gp20; hypothetical protein
	Med-Ae2-600mDeep-C848-cds7|Med-Ae2-600mDeep-C848	VOG0452: Base plate wedge protein 53; Gp53 baseplate wedge subunit; Putative baseplate wedge subunit; base plate wedge 53 family protein; base plate wedge completion; base plate wedge component; base plate wedge family protein; base plate wedge protein; baseplate structural protein; baseplate wedge; baseplate wedge completion; baseplate wedge component; baseplate wedge component gp53; baseplate w…
	Med-Ae2-600mDeep-C848-cds8|Med-Ae2-600mDeep-C848	VOG0477: Gp48 putative tail tube associated base plate protein; Putative baseplate tail tube cap; T4-like baseplate tail tubbe cap; T4-like baseplate tail tube cap; Tail-tube assembly protein; base plate; base plate [Enterobacteria phage RB32]; baseplate hub subunit; baseplate protein; baseplate subunit; baseplate tail tube cap; baseplate tail tube cap protein; baseplate tail tube junction; gp48;…
	Med-Ae2-600mDeep-C848-cds9|Med-Ae2-600mDeep-C848	VOG0451: Gp4 head completion protein; Holliday junction resolvase; PfWMP4_17; Possible phage head completion protein; Putative head completion protein; T4-like head completion protein; T7-like endonuclease; T7-like phage endonuclease; endodeoxyribonuclease I; endonuclease; endonuclease I; endonuclease-like protein; gp134; gp3; gp4 head completion; gp4 head completion [Enterobacteria phage RB14]; …
	Med-Ae2-600mDeep-C848-cds10|Med-Ae2-600mDeep-C848	VOG4595: hypothetical protein
	Med-Ae2-600mDeep-C848-cds11|Med-Ae2-600mDeep-C848	VOG1005: PE-PGRS family protein; gp25; gp26; gp27; gp28; gp29; gp30; gp31; hypothetical protein; minor tail protein; minor tail subunit; tail protein
	Med-Ae2-600mDeep-C848-cds12|Med-Ae2-600mDeep-C848	VOG0997: -; Gp26 baseplate hub subunit; Putative base plate hub assembly catalyst; Putative base plate hub subunit protein; Putative baseplate hub assembly catalyst; Putative baseplate hub subunit; Putative baseplate hub subunit protein; T4 bacteriophage base plate protein; base plate assembly protein; base plate family protein; base plate hub assembly catalyst; base plate hub subunit; base plate…
	Med-Ae2-600mDeep-C848-cds13|Med-Ae2-600mDeep-C848	VOG1801: Acyl-CoA N-acyltransferase; acetyltransferase; acyl-CoA N-acyltransferase; hypothetical protein; putative acyl-CoA N-acyltransferase
	Med-Ae2-600mDeep-C848-cds14|Med-Ae2-600mDeep-C848
	Med-Ae2-600mDeep-C879-cds1|Med-Ae2-600mDeep-C879
	Med-Ae2-600mDeep-C879-cds2|Med-Ae2-600mDeep-C879
	Med-Ae2-600mDeep-C879-cds3|Med-Ae2-600mDeep-C879	VOG4358: conserved hypothetical protein; hypothetical protein
	Med-Ae2-600mDeep-C879-cds4|Med-Ae2-600mDeep-C879
	Med-Ae2-600mDeep-C879-cds5|Med-Ae2-600mDeep-C879
	Med-Ae2-600mDeep-C879-cds6|Med-Ae2-600mDeep-C879	VOG4306: gp145; gp147; gp83; hypothetical protein
	Med-Ae2-600mDeep-C879-cds7|Med-Ae2-600mDeep-C879	VOG1803: gp20; hypothetical protein
	Med-Ae2-600mDeep-C879-cds8|Med-Ae2-600mDeep-C879	VOG0452: Base plate wedge protein 53; Gp53 baseplate wedge subunit; Putative baseplate wedge subunit; base plate wedge 53 family protein; base plate wedge completion; base plate wedge component; base plate wedge family protein; base plate wedge protein; baseplate structural protein; baseplate wedge; baseplate wedge completion; baseplate wedge component; baseplate wedge component gp53; baseplate w…
	Med-Ae2-600mDeep-C879-cds9|Med-Ae2-600mDeep-C879	VOG0477: Gp48 putative tail tube associated base plate protein; Putative baseplate tail tube cap; T4-like baseplate tail tubbe cap; T4-like baseplate tail tube cap; Tail-tube assembly protein; base plate; base plate [Enterobacteria phage RB32]; baseplate hub subunit; baseplate protein; baseplate subunit; baseplate tail tube cap; baseplate tail tube cap protein; baseplate tail tube junction; gp48;…
	Med-Ae2-600mDeep-C879-cds10|Med-Ae2-600mDeep-C879	VOG0451: Gp4 head completion protein; Holliday junction resolvase; PfWMP4_17; Possible phage head completion protein; Putative head completion protein; T4-like head completion protein; T7-like endonuclease; T7-like phage endonuclease; endodeoxyribonuclease I; endonuclease; endonuclease I; endonuclease-like protein; gp134; gp3; gp4 head completion; gp4 head completion [Enterobacteria phage RB14]; …
	Med-Ae2-600mDeep-C879-cds11|Med-Ae2-600mDeep-C879	VOG4595: hypothetical protein
	Med-Ae2-600mDeep-C879-cds12|Med-Ae2-600mDeep-C879	VOG1005: PE-PGRS family protein; gp25; gp26; gp27; gp28; gp29; gp30; gp31; hypothetical protein; minor tail protein; minor tail subunit; tail protein
	Med-Ae2-600mDeep-C879-cds13|Med-Ae2-600mDeep-C879	VOG0997: -; Gp26 baseplate hub subunit; Putative base plate hub assembly catalyst; Putative base plate hub subunit protein; Putative baseplate hub assembly catalyst; Putative baseplate hub subunit; Putative baseplate hub subunit protein; T4 bacteriophage base plate protein; base plate assembly protein; base plate family protein; base plate hub assembly catalyst; base plate hub subunit; base plate…
	Med-Ae2-600mDeep-C879-cds15|Med-Ae2-600mDeep-C879
	Med-Ae2-600mDeep-C879-cds16|Med-Ae2-600mDeep-C879	VOG0499: D11 protein; DNA binding like family protein; DNA binding protein-like protein; Gp32 T4-like ssDNA binding protein; Gp32 single-strand DNA binding protein; Probable phage ssDNA binding protein; Putative single stranded DNA binding protein; gp173; gp32 DNA binding protein like protein; gp32 single-stranded DNA binding protein; gp32 ssDNA binding protein; gp32.4; gp377; hypothetical protei…
	Med-Ae2-600mDeep-C942-cds1|Med-Ae2-600mDeep-C942	VOG0465: -; Gp22 prohead core protein; Possible prohead core scaffold protein; Putative prohead core scaffold protein; T4-like prohead core scaffold protein; gp22 prohead core protein; gp22 prohead core scaffold protein; gp22 scaffold prohead core protein; head scaffolding protein; hypothetical protein; major prohead-scaffolding core protein; mrohead core scaffold protein; phage prohead assembly …
	Med-Ae2-600mDeep-C942-cds3|Med-Ae2-600mDeep-C942	VOG4697: hypothetical protein
	Med-Ae2-600mDeep-C942-cds5|Med-Ae2-600mDeep-C942	VOG4017: Phi92_gp082; hyphothetical protein; hypothetical protein; hypothetical protein [Escherichia phage vB_EcoM_FFH2]
	Med-Ae2-600mDeep-C942-cds7|Med-Ae2-600mDeep-C942	VOG4037: hypothetical protein; hypothetical protein [Escherichia phage vB_EcoM_FFH2]; tail fiber protein
	Med-Ae2-600mDeep-C942-cds8|Med-Ae2-600mDeep-C942
	Med-Ae2-600mDeep-C942-cds9|Med-Ae2-600mDeep-C942
	Med-Ae2-600mDeep-C942-cds11|Med-Ae2-600mDeep-C942	VOG4575: hypothetical protein
	Med-Ae2-600mDeep-C942-cds12|Med-Ae2-600mDeep-C942	VOG4064: ORF231; TreB; hypothetical protein; putative predicted product
	Med-Ae2-600mDeep-C942-cds13|Med-Ae2-600mDeep-C942	VOG4064: ORF231; TreB; hypothetical protein; putative predicted product
	Med-Ae2-600mDeep-C942-cds14|Med-Ae2-600mDeep-C942	VOG4064: ORF231; TreB; hypothetical protein; putative predicted product
	Med-Ae2-600mDeep-C942-cds15|Med-Ae2-600mDeep-C942	VOG4064: ORF231; TreB; hypothetical protein; putative predicted product
	Med-Ae2-600mDeep-C1057-cds1|Med-Ae2-600mDeep-C1057	VOG4696: Tk.1 conserved hypothetical protein; hypothetical protein; putative predicted product
	Med-Ae2-600mDeep-C1057-cds2|Med-Ae2-600mDeep-C1057	VOG5779: hypothetical protein
	Med-Ae2-600mDeep-C1057-cds3|Med-Ae2-600mDeep-C1057
	Med-Ae2-600mDeep-C1057-cds5|Med-Ae2-600mDeep-C1057	VOG1005: PE-PGRS family protein; gp25; gp26; gp27; gp28; gp29; gp30; gp31; hypothetical protein; minor tail protein; minor tail subunit; tail protein
	Med-Ae2-600mDeep-C1057-cds6|Med-Ae2-600mDeep-C1057	VOG1001: hypothetical phage protein; hypothetical protein
	Med-Ae2-600mDeep-C1057-cds7|Med-Ae2-600mDeep-C1057	VOG8223: hypothetical protein
	Med-Ae2-600mDeep-C1057-cds8|Med-Ae2-600mDeep-C1057
	Med-Ae2-600mDeep-C1059-cds1|Med-Ae2-600mDeep-C1059	VOG4085: gp29; holin; hypothetical protein
	MedDCM-JUL2012-C7-cds2|MedDCM-JUL2012-C7
	MedDCM-JUL2012-C7-cds8|MedDCM-JUL2012-C7	VOG4508: ORF182; hypothetical protein; putative virion structural protein
	MedDCM-JUL2012-C7-cds10|MedDCM-JUL2012-C7	VOG3614: hypothetical protein
	MedDCM-JUL2012-C7-cds11|MedDCM-JUL2012-C7	VOG4510: hypothetical protein
	MedDCM-JUL2012-C7-cds16|MedDCM-JUL2012-C7	VOG4123: hypothetical protein; neck passage structure protein
	MedDCM-JUL2012-C7-cds17|MedDCM-JUL2012-C7	VOG4419: Phi92_gp196; gp287; hypothetical protein; putative RNA polymerase alpha subunit C-terminal domain protein; putative Seryl-tRNA synthetase; putative seryl-tRNA synthetase
	MedDCM-JUL2012-C7-cds19|MedDCM-JUL2012-C7	VOG9300: hypothetical protein
	MedDCM-JUL2012-C7-cds21|MedDCM-JUL2012-C7
	MedDCM-JUL2012-C7-cds22|MedDCM-JUL2012-C7	VOG4549: hypothetical protein; putative predicted product
	MedDCM-JUL2012-C7-cds23|MedDCM-JUL2012-C7	VOG6887: hypothetical protein
	MedDCM-JUL2012-C7-cds24|MedDCM-JUL2012-C7
	MedDCM-JUL2012-C7-cds25|MedDCM-JUL2012-C7	VOG4066: hypothetical protein; putative predicted product
	MedDCM-JUL2012-C7-cds27|MedDCM-JUL2012-C7	VOG4067: Zn-peptidase; hypothetical protein; metal-dependent hydrolase; peptidase; putative peptidase; putative peptidase M20
	MedDCM-JUL2012-C7-cds28|MedDCM-JUL2012-C7	VOG4068: hypothetical protein; hypothetical protein PG7_094 [Enterobacter phage PG7]; putative predicted product
	MedDCM-JUL2012-C7-cds31|MedDCM-JUL2012-C7	VOG0390: -; FmdB domain-containing protein; FmdB family putative regulatory protein; FmdB family regulatory protein; FmdB family transcriptional regulator; Zinc ribbon domain protein; conserved hypothetical protein; conserved putative regulatory protein, FmdB family; gp21; gp230; gp39.2; gp39.2 conserved hypothetical protein; gp39.2 hypothetical protein; hypothetical cyanophage protein; hypotheti…
	MedDCM-JUL2012-C7-cds34|MedDCM-JUL2012-C7	VOG1861: gp58; gp61; gp65; hypothetical protein
	MedDCM-JUL2012-C7-cds35|MedDCM-JUL2012-C7	VOG1860: gp57; gp60; gp64; hypothetical protein
	MedDCM-JUL2012-C7-cds36|MedDCM-JUL2012-C7	VOG4074: hypothetical protein
	MedDCM-JUL2012-C7-cds37|MedDCM-JUL2012-C7	VOG0499: D11 protein; DNA binding like family protein; DNA binding protein-like protein; Gp32 T4-like ssDNA binding protein; Gp32 single-strand DNA binding protein; Probable phage ssDNA binding protein; Putative single stranded DNA binding protein; gp173; gp32 DNA binding protein like protein; gp32 single-stranded DNA binding protein; gp32 ssDNA binding protein; gp32.4; gp377; hypothetical protei…
	MedDCM-JUL2012-C7-cds38|MedDCM-JUL2012-C7	VOG0452: Base plate wedge protein 53; Gp53 baseplate wedge subunit; Putative baseplate wedge subunit; base plate wedge 53 family protein; base plate wedge completion; base plate wedge component; base plate wedge family protein; base plate wedge protein; baseplate structural protein; baseplate wedge; baseplate wedge completion; baseplate wedge component; baseplate wedge component gp53; baseplate w…
	MedDCM-JUL2012-C7-cds39|MedDCM-JUL2012-C7	VOG0477: Gp48 putative tail tube associated base plate protein; Putative baseplate tail tube cap; T4-like baseplate tail tubbe cap; T4-like baseplate tail tube cap; Tail-tube assembly protein; base plate; base plate [Enterobacteria phage RB32]; baseplate hub subunit; baseplate protein; baseplate subunit; baseplate tail tube cap; baseplate tail tube cap protein; baseplate tail tube junction; gp48;…
	MedDCM-JUL2012-C7-cds40|MedDCM-JUL2012-C7	VOG0451: Gp4 head completion protein; Holliday junction resolvase; PfWMP4_17; Possible phage head completion protein; Putative head completion protein; T4-like head completion protein; T7-like endonuclease; T7-like phage endonuclease; endodeoxyribonuclease I; endonuclease; endonuclease I; endonuclease-like protein; gp134; gp3; gp4 head completion; gp4 head completion [Enterobacteria phage RB14]; …
	MedDCM-JUL2012-C7-cds41|MedDCM-JUL2012-C7	VOG4595: hypothetical protein
	MedDCM-JUL2012-C7-cds42|MedDCM-JUL2012-C7	VOG1005: PE-PGRS family protein; gp25; gp26; gp27; gp28; gp29; gp30; gp31; hypothetical protein; minor tail protein; minor tail subunit; tail protein
	MedDCM-JUL2012-C7-cds43|MedDCM-JUL2012-C7	VOG0997: -; Gp26 baseplate hub subunit; Putative base plate hub assembly catalyst; Putative base plate hub subunit protein; Putative baseplate hub assembly catalyst; Putative baseplate hub subunit; Putative baseplate hub subunit protein; T4 bacteriophage base plate protein; base plate assembly protein; base plate family protein; base plate hub assembly catalyst; base plate hub subunit; base plate…
	MedDCM-JUL2012-C7-cds45|MedDCM-JUL2012-C7	VOG4910: gp28; hypothetical protein; putative predicted product
	MedDCM-JUL2012-C7-cds46|MedDCM-JUL2012-C7	VOG5167: MbpK; hypothetical protein; membrane protein
	MedDCM-JUL2012-C7-cds47|MedDCM-JUL2012-C7	VOG1803: gp20; hypothetical protein
	MedDCM-JUL2012-C7-cds49|MedDCM-JUL2012-C7	VOG4584: hypothetical protein; structural protein
	MedDCM-JUL2012-C7-cds50|MedDCM-JUL2012-C7	VOG4090: gp44; hypothetical protein
	MedDCM-JUL2012-C7-cds51|MedDCM-JUL2012-C7	VOG4166: conserved hypothetical protein; hypothetical protein
	MedDCM-JUL2012-C7-cds52|MedDCM-JUL2012-C7
	MedDCM-JUL2012-C7-cds53|MedDCM-JUL2012-C7
	MedDCM-JUL2012-C7-cds54|MedDCM-JUL2012-C7	VOG6199: hypothetical protein
	MedDCM-JUL2012-C7-cds55|MedDCM-JUL2012-C7	VOG4167: gp40; hypothetical protein
	MedDCM-JUL2012-C7-cds56|MedDCM-JUL2012-C7
	MedDCM-JUL2012-C7-cds57|MedDCM-JUL2012-C7	VOG7064: hypothetical protein
	MedDCM-JUL2012-C7-cds58|MedDCM-JUL2012-C7	VOG6568: hypothetical protein
	MedDCM-JUL2012-C7-cds59|MedDCM-JUL2012-C7
	MedDCM-JUL2012-C7-cds60|MedDCM-JUL2012-C7	VOG4358: conserved hypothetical protein; hypothetical protein
	MedDCM-JUL2012-C7-cds61|MedDCM-JUL2012-C7	VOG5411: hypothetical protein
	MedDCM-JUL2012-C7-cds62|MedDCM-JUL2012-C7
	MedDCM-JUL2012-C7-cds63|MedDCM-JUL2012-C7
	MedDCM-JUL2012-C7-cds64|MedDCM-JUL2012-C7
	MedDCM-JUL2012-C7-cds65|MedDCM-JUL2012-C7	VOG8958: hypothetical protein; putative predicted product
	MedDCM-JUL2012-C7-cds66|MedDCM-JUL2012-C7
	MedDCM-JUL2012-C7-cds67|MedDCM-JUL2012-C7	VOG7900: hypothetical protein
	MedDCM-JUL2012-C7-cds68|MedDCM-JUL2012-C7	VOG4194: Ndd.6 conserved hypothetical predicted outer membrane protein; hypothetical protein; predicted outer membrane protein; putative outer membrane protein
	MedDCM-JUL2012-C7-cds69|MedDCM-JUL2012-C7	VOG6569: hypothetical protein
	MedDCM-JUL2012-C7-cds70|MedDCM-JUL2012-C7	VOG6059: hypothetical protein; minor tail protein
	MedDCM-JUL2012-C7-cds71|MedDCM-JUL2012-C7
	MedDCM-JUL2012-C7-cds72|MedDCM-JUL2012-C7
	MedDCM-JUL2012-C7-cds73|MedDCM-JUL2012-C7	VOG2131: hypothetical protein
	MedDCM-JUL2012-C7-cds74|MedDCM-JUL2012-C7
	MedDCM-JUL2012-C7-cds75|MedDCM-JUL2012-C7
	MedDCM-JUL2012-C7-cds76|MedDCM-JUL2012-C7	VOG4394: hypothetical protein
	MedDCM-JUL2012-C7-cds77|MedDCM-JUL2012-C7	VOG4503: hypothetical protein
	MedDCM-JUL2012-C7-cds78|MedDCM-JUL2012-C7	VOG4038: gp203; hypothetical protein; methionine S-methyltransferase
	MedDCM-JUL2012-C7-cds79|MedDCM-JUL2012-C7	VOG4011: hypothetical protein; putative predicted product
	MedDCM-JUL2012-C7-cds81|MedDCM-JUL2012-C7
	MedDCM-JUL2012-C7-cds82|MedDCM-JUL2012-C7
	MedDCM-JUL2012-C7-cds83|MedDCM-JUL2012-C7	VOG4505: ORF049; hypothetical protein; putative virion structural protein
	MedDCM-JUL2012-C7-cds84|MedDCM-JUL2012-C7	VOG4460: hypothetical protein; phage tail protein; putative phage tail protein; putative tail protein; tail protein
	MedDCM-JUL2012-C7-cds85|MedDCM-JUL2012-C7
	MedDCM-JUL2012-C7-cds86|MedDCM-JUL2012-C7
	MedDCM-JUL2012-C7-cds87|MedDCM-JUL2012-C7
	MedDCM-JUL2012-C7-cds88|MedDCM-JUL2012-C7
	MedDCM-JUL2012-C7-cds90|MedDCM-JUL2012-C7
	MedDCM-JUL2012-C7-cds91|MedDCM-JUL2012-C7	VOG4014: Phi92_gp156; hyphothetical protein; hypothetical protein; hypothetical protein [Escherichia phage vB_EcoM_FFH2]
	MedDCM-JUL2012-C7-cds92|MedDCM-JUL2012-C7	VOG7007: hypothetical protein
	MedDCM-JUL2012-C7-cds93|MedDCM-JUL2012-C7	VOG5761: hypothetical protein; putative predicted product
	MedDCM-JUL2012-C7-cds94|MedDCM-JUL2012-C7
	MedDCM-JUL2012-C7-cds95|MedDCM-JUL2012-C7	VOG4086: gp35; hypothetical protein; repressor
	MedDCM-JUL2012-C7-cds96|MedDCM-JUL2012-C7
	MedDCM-JUL2012-C7-cds97|MedDCM-JUL2012-C7
	MedDCM-JUL2012-C7-cds99|MedDCM-JUL2012-C7
	MedDCM-JUL2012-C7-cds100|MedDCM-JUL2012-C7	VOG6510: 10.5; hypothetical protein; putative predicted product
	MedDCM-JUL2012-C7-cds102|MedDCM-JUL2012-C7	VOG4013: Phi92_gp133; hyphothetical protein; hypothetical protein; putative predicted product
	MedDCM-JUL2012-C7-cds103|MedDCM-JUL2012-C7
	MedDCM-JUL2012-C7-cds104|MedDCM-JUL2012-C7
	MedDCM-JUL2012-C7-cds107|MedDCM-JUL2012-C7	VOG4022: hypothetical protein; putative predicted product
	MedDCM-JUL2012-C7-cds108|MedDCM-JUL2012-C7	VOG4550: hypothetical protein; putative predicted product
	MedDCM-JUL2012-C7-cds109|MedDCM-JUL2012-C7	VOG4695: hypothetical protein
	MedDCM-JUL2012-C7-cds110|MedDCM-JUL2012-C7	VOG4192: gp62; gp80; gp84; gp85; gp86; gp87; hypothetical protein
	MedDCM-JUL2012-C7-cds111|MedDCM-JUL2012-C7	VOG4715: hypothetical protein
	MedDCM-JUL2012-C7-cds112|MedDCM-JUL2012-C7	VOG0080: ORF003; TmpG; Virulence Associated protein; VlrC protein; VrlC; VrlC protein; VrlC virulence-associated protein-like protein; adsorption associated tail protein; adsorption-associated tail protein; baseplate wedge initiator; baseplate wedge tail fiber connector; conserved phage associated protein; gp106; gp108; gp14 neck protein; gp16.2; gp37; gp40; hypothetical protein; neck protein; ph…
	MedDCM-JUL2012-C7-cds113|MedDCM-JUL2012-C7	VOG4025: BcepGomrgp31; hypothetical protein; putative queuosine tRNA-ribosyltransferase; queuine tRNA-ribosyltransferase; queuosine tRNA-ribosyltransferase; queuosine tRNA-ribosyltransferase [Enterobacteria phage 9g]
	MedDCM-JUL2012-C7-cds114|MedDCM-JUL2012-C7	VOG4127: hypothetical protein
	MedDCM-JUL2012-C7-cds115|MedDCM-JUL2012-C7
	MedDCM-JUL2012-C7-cds116|MedDCM-JUL2012-C7	VOG5861: hypothetical protein; putative predicted product
	MedDCM-JUL2012-C7-cds117|MedDCM-JUL2012-C7	VOG0565: 77ORF109; hypothetical protein; putative predicted product
	MedDCM-JUL2012-C7-cds118|MedDCM-JUL2012-C7	VOG0460: -; Gp13 neck protein; Possible phage neck protein; Putative neck protein I; T4-like phage head completion, neck hetero-dimeric protein (T4-like gp13); gp13 neck protein; head completion; head completion neck hetero-dimeric protein; head completion protein; head completion, neck hetero-dimeric protein; head completion-like protein; hypothetical protein; neck and head completion; neck prot…
	MedDCM-JUL2012-C7-cds119|MedDCM-JUL2012-C7	VOG0461: -; Gp14 neck protein; Putative neck protein II; T4-like phage head completion, neck hetero-dimeric protein (T4-like gp14); T4-like phage head completion, neckhetero-dimeric protein; Virus neck protein; distal tail protein; gp14 head completion; gp14 head completion protein; gp14 neck protein; head completion; head completion neck hetero-dimeric protein; head completion protein; head comp…
	MedDCM-JUL2012-C7-cds121|MedDCM-JUL2012-C7	VOG4696: Tk.1 conserved hypothetical protein; hypothetical protein; putative predicted product
	MedDCM-JUL2012-C7-cds123|MedDCM-JUL2012-C7	VOG5061: ORF026; conserved phage protein; hypothetical protein; putative HNH endonuclease; putative predicted product
	MedDCM-JUL2012-C7-cds128|MedDCM-JUL2012-C7	VOG1005: PE-PGRS family protein; gp25; gp26; gp27; gp28; gp29; gp30; gp31; hypothetical protein; minor tail protein; minor tail subunit; tail protein
	MedDCM-JUL2012-C7-cds129|MedDCM-JUL2012-C7	VOG1001: hypothetical phage protein; hypothetical protein
	MedDCM-JUL2012-C7-cds130|MedDCM-JUL2012-C7	VOG4034: DNA modification methylase; conserved hypothetical protein; putative DNA methylase; putative predicted product
	MedDCM-JUL2012-C7-cds134|MedDCM-JUL2012-C7	VOG4697: hypothetical protein
	MedDCM-JUL2012-C7-cds135|MedDCM-JUL2012-C7
	MedDCM-JUL2012-C7-cds136|MedDCM-JUL2012-C7
	MedDCM-JUL2012-C7-cds137|MedDCM-JUL2012-C7
	MedDCM-JUL2012-C7-cds138|MedDCM-JUL2012-C7	VOG8894: hypothetical protein
	MedDCM-JUL2012-C7-cds139|MedDCM-JUL2012-C7	VOG0473: -; DNA repair/recombination protein UvsY; Putative recombination protein; UvsY; Recombination, repair and ssDNA binding protein UvsY; Single stranded DNA-binding protein,phage-associated; UvsY; UvsY recombination protein; UvsY recombination repair and single-stranded DNA binding protein; UvsY recombination repair and ssDNA binding protein; UvsY recombination, repair and single-stranded D…
	MedDCM-JUL2012-C7-cds140|MedDCM-JUL2012-C7	VOG4548: conserved hypothetical protein; hypothetical protein
	MedDCM-JUL2012-C7-cds141|MedDCM-JUL2012-C7	VOG4037: hypothetical protein; hypothetical protein [Escherichia phage vB_EcoM_FFH2]; tail fiber protein
	MedDCM-JUL2012-C7-cds143|MedDCM-JUL2012-C7	VOG4575: hypothetical protein
	MedDCM-JUL2012-C7-cds144|MedDCM-JUL2012-C7	VOG4039: MbpL; ORF157; hypothetical protein; membrane protein; putative membrane protein; putative membrane protein MbpL
	MedDCM-JUL2012-C7-cds145|MedDCM-JUL2012-C7	VOG0083: AAA domain ATPase; ATPase; ATPase containing protein; DNA repair exo subunit 2; DNA repair protein; Gp46 recombination endonuclease subunit; ORF009; Putative recombination endonuclease subunit; RecF recombinase protein; RecF/RecN/SMC N terminal domain protein; RncB; SbcC like protein; SbcC type exonuclease; chromosome segregation protein; chromosome segregation protein SMC; double-strand…
	MedDCM-JUL2012-C7-cds146|MedDCM-JUL2012-C7	VOG4079: Phi92_gp089; hypothetical protein; hypothetical protein [Escherichia phage vB_EcoM_FFH2]; phosphoribosyl-ATP pyrophosphohydrolase-like protein; putative Sir2-like protein
	MedDCM-JUL2012-C7-cds147|MedDCM-JUL2012-C7	VOG4040: MbpZ; ORF236; flavodoxin; hypothetical protein; putative predicted product
	MedDCM-JUL2012-C7-cds150|MedDCM-JUL2012-C7	VOG0409: -; DNA polymerase accessory protein, sliding clamp; DNA polymerase processivity component; DNA polymerase processivity factor; Gp45 sliding clamp DNA polymerase accessory protein; Possible sliding clamp; Putative DNA sliding clamp polymerase; T4-like sliding clamp protein; clamp loader subunit; gp45; gp45 sliding clamp; gp45 sliding clamp DNA polymerase; gp45 sliding clamp DNA polymerase…
	MedDCM-JUL2012-C7-cds152|MedDCM-JUL2012-C7	VOG4416: gp40; hypothetical protein
	MedDCM-JUL2012-C7-cds153|MedDCM-JUL2012-C7	VOG9064: putative cytoplasmic protein
	MedDCM-JUL2012-C7-cds154|MedDCM-JUL2012-C7
	MedDCM-JUL2012-C7-cds157|MedDCM-JUL2012-C7	VOG4072: gp90; hypothetical protein
	MedDCM-JUL2012-C7-cds161|MedDCM-JUL2012-C7	VOG4046: hypothetical protein; minor tail protein; putative predicted product; transposase; virion associated protein
	MedDCM-JUL2012-C7-cds165|MedDCM-JUL2012-C7	VOG5986: gp198; gp208; hypothetical protein
	MedDCM-JUL2012-C7-cds166|MedDCM-JUL2012-C7	VOG4201: Phi92_gp150; colanic acid biosynthesis protein; colanic acid biosynthesis protein wcaM; colanic acid-degrading protein; colanidase tailspike; hypothetical protein; putative colanic acid biosynthesis protein WcaM; putative colanic acid degrading protein; putative colanic acid-degrading protein; putative fusion protein; putative tail fiber protein; tailspike colanidase
	MedDCM-JUL2012-C215-cds1|MedDCM-JUL2012-C215	VOG3675: ORF55; hypothetical protein; putative phage-related protein; putative predicted product
	MedDCM-JUL2012-C215-cds2|MedDCM-JUL2012-C215	VOG3676: gp35 protein; hypothetical protein; putative predicted product
	MedDCM-JUL2012-C215-cds3|MedDCM-JUL2012-C215	VOG5583: DNA primase; hypothetical protein
	MedDCM-JUL2012-C215-cds4|MedDCM-JUL2012-C215	VOG3677: hypothetical protein; putative predicted product
	MedDCM-JUL2012-C215-cds5|MedDCM-JUL2012-C215	VOG4580: hypothetical protein
	MedDCM-JUL2012-C215-cds6|MedDCM-JUL2012-C215
	MedDCM-JUL2012-C215-cds7|MedDCM-JUL2012-C215	VOG7900: hypothetical protein
	MedDCM-JUL2012-C215-cds8|MedDCM-JUL2012-C215
	MedDCM-JUL2012-C215-cds10|MedDCM-JUL2012-C215
	MedDCM-JUL2012-C215-cds11|MedDCM-JUL2012-C215
	MedDCM-JUL2012-C215-cds12|MedDCM-JUL2012-C215
	MedDCM-JUL2012-C215-cds13|MedDCM-JUL2012-C215
	MedDCM-JUL2012-C215-cds14|MedDCM-JUL2012-C215
	MedDCM-JUL2012-C215-cds15|MedDCM-JUL2012-C215	VOG3375: hypothetical protein
	MedDCM-JUL2012-C215-cds16|MedDCM-JUL2012-C215	VOG0275: 77ORF007; Bbp50; DNA breaking-rejoining enzyme; DNA integration/recombination /inversion; DNA integration/recombination protein; DNA integration/recombination/inversion protein; Int; Int protein; Integrase; Integrase (Y-int); Integrase family protein; Integrase protein; ORF002; ORF007; ORF009; ORF010; ORF011; ORF012; P38; Phage integrase; Phage integrase family prophage LambdaCh01; Proph…
	MedDCM-JUL2012-C215-cds17|MedDCM-JUL2012-C215
	MedDCM-JUL2012-C215-cds18|MedDCM-JUL2012-C215	VOG8995: DNA primase; DNA primase subunit
	MedDCM-JUL2012-C215-cds19|MedDCM-JUL2012-C215	VOG7246: hypothetical protein; putative tail fiber assembly protein; tail assembly chaperone
	MedDCM-JUL2012-C215-cds20|MedDCM-JUL2012-C215	VOG0086: -; D14 protein; D14 protein/putative resolvase; Holliday junction resolvase; ORF063; endonuclease; endonuclease - holliday junction resolvase-like protein; gp122; gp123; gp24.1; gp54; gp61; group-specific protein; holiday junction resolvase; holliday junction resolvase; hypothetical cyanophage protein; hypothetical protein; phage SPO1 gene 91; putative D14 protein; putative predicted pro…
	MedDCM-JUL2012-C215-cds21|MedDCM-JUL2012-C215	VOG1047: hypothetical protein
	MedDCM-JUL2012-C215-cds22|MedDCM-JUL2012-C215
	MedDCM-JUL2012-C215-cds23|MedDCM-JUL2012-C215	VOG0322: 77ORF012; AAA ATPase; AAA domain ATPase; AAA domain protein; AAA-ATPase; AAA_24 domain protein; AAA_24 domain-containing protein; ABC transporter ATP binding domain protein; ATP GTP binding protein; ATP/GTP binding protein; ATPase; ATPase AAA; ATPase [Enterobacteria phage 9g]; ATPase containing protein; BcepGomrgp45; DNA-binding protein; Gp47 protein; N4 gp44-like protein; NTP-binding he…
	MedDCM-JUL2012-C215-cds24|MedDCM-JUL2012-C215
	MedDCM-JUL2012-C215-cds25|MedDCM-JUL2012-C215
	MedDCM-JUL2012-C215-cds26|MedDCM-JUL2012-C215
	MedDCM-JUL2012-C215-cds27|MedDCM-JUL2012-C215	VOG6223: DNA repair protein; hypothetical protein
	MedDCM-JUL2012-C215-cds28|MedDCM-JUL2012-C215	VOG8615: hypothetical protein
	MedDCM-JUL2012-C215-cds29|MedDCM-JUL2012-C215
	MedDCM-JUL2012-C215-cds30|MedDCM-JUL2012-C215
	MedDCM-JUL2012-C215-cds31|MedDCM-JUL2012-C215
	MedDCM-JUL2012-C215-cds32|MedDCM-JUL2012-C215
	MedDCM-JUL2012-C215-cds33|MedDCM-JUL2012-C215
	MedDCM-JUL2012-C215-cds34|MedDCM-JUL2012-C215
	MedDCM-JUL2012-C215-cds35|MedDCM-JUL2012-C215
	MedDCM-JUL2012-C215-cds36|MedDCM-JUL2012-C215
	MedDCM-JUL2012-C215-cds37|MedDCM-JUL2012-C215
	MedDCM-JUL2012-C215-cds38|MedDCM-JUL2012-C215
	MedDCM-JUL2012-C215-cds39|MedDCM-JUL2012-C215
	MedDCM-JUL2012-C215-cds40|MedDCM-JUL2012-C215
	MedDCM-JUL2012-C215-cds41|MedDCM-JUL2012-C215
	MedDCM-JUL2012-C215-cds42|MedDCM-JUL2012-C215
	MedDCM-JUL2012-C215-cds43|MedDCM-JUL2012-C215
	MedDCM-JUL2012-C215-cds44|MedDCM-JUL2012-C215
	MedDCM-JUL2012-C215-cds46|MedDCM-JUL2012-C215
	MedDCM-JUL2012-C215-cds47|MedDCM-JUL2012-C215	VOG2386: gp12; gp18; gp22, putative phage-encoded membrane protein; gp47; hypothetical protein; putative phage-encoded membrane protein
	MedDCM-JUL2012-C215-cds48|MedDCM-JUL2012-C215
	MedDCM-JUL2012-C215-cds52|MedDCM-JUL2012-C215	VOG0352: 43; K1E myramoyl peptidase; carboxypeptidase; endolysin gp23; gp46; hypothetical protein; peptidase; peptidase M15; peptidase M15 family protein; peptidase M15A; peptidase M15A domain-containing protein; peptidase m15a; phage K1E myramoyl peptidase; plate protein; putative M15 family peptidase; putative peptidase; putative predicted product; zinc D-Ala-D-Ala carboxypeptidase precursor
	MedDCM-JUL2012-C215-cds53|MedDCM-JUL2012-C215	VOG3616: putative mobile endonuclease; putative site-specific intron-like DNA endonuclease
	MedDCM-JUL2012-C215-cds54|MedDCM-JUL2012-C215
	MedDCM-JUL2012-C215-cds55|MedDCM-JUL2012-C215
	MedDCM-JUL2012-C215-cds56|MedDCM-JUL2012-C215
	MedDCM-JUL2012-C315-cds2|MedDCM-JUL2012-C315
	MedDCM-JUL2012-C315-cds3|MedDCM-JUL2012-C315	VOG9822: capsid decoration protein; putative structural protein; tail fiber protein H
	MedDCM-JUL2012-C315-cds4|MedDCM-JUL2012-C315
	MedDCM-JUL2012-C315-cds5|MedDCM-JUL2012-C315	VOG4127: hypothetical protein
	MedDCM-JUL2012-C315-cds6|MedDCM-JUL2012-C315
	MedDCM-JUL2012-C315-cds8|MedDCM-JUL2012-C315	VOG0080: ORF003; TmpG; Virulence Associated protein; VlrC protein; VrlC; VrlC protein; VrlC virulence-associated protein-like protein; adsorption associated tail protein; adsorption-associated tail protein; baseplate wedge initiator; baseplate wedge tail fiber connector; conserved phage associated protein; gp106; gp108; gp14 neck protein; gp16.2; gp37; gp40; hypothetical protein; neck protein; ph…
	MedDCM-JUL2012-C315-cds9|MedDCM-JUL2012-C315	VOG4715: hypothetical protein
	MedDCM-JUL2012-C315-cds10|MedDCM-JUL2012-C315	VOG6535: hypothetical protein; putative phage structural protein; putative structural protein; structural protein
	MedDCM-JUL2012-C315-cds11|MedDCM-JUL2012-C315	VOG4695: hypothetical protein
	MedDCM-JUL2012-C315-cds12|MedDCM-JUL2012-C315	VOG4550: hypothetical protein; putative predicted product
	MedDCM-JUL2012-C315-cds13|MedDCM-JUL2012-C315	VOG4653: hyphothetical protein; hypothetical protein
	MedDCM-JUL2012-C315-cds14|MedDCM-JUL2012-C315	VOG1803: gp20; hypothetical protein
	MedDCM-JUL2012-C315-cds15|MedDCM-JUL2012-C315	VOG0452: Base plate wedge protein 53; Gp53 baseplate wedge subunit; Putative baseplate wedge subunit; base plate wedge 53 family protein; base plate wedge completion; base plate wedge component; base plate wedge family protein; base plate wedge protein; baseplate structural protein; baseplate wedge; baseplate wedge completion; baseplate wedge component; baseplate wedge component gp53; baseplate w…
	MedDCM-JUL2012-C315-cds16|MedDCM-JUL2012-C315	VOG0477: Gp48 putative tail tube associated base plate protein; Putative baseplate tail tube cap; T4-like baseplate tail tubbe cap; T4-like baseplate tail tube cap; Tail-tube assembly protein; base plate; base plate [Enterobacteria phage RB32]; baseplate hub subunit; baseplate protein; baseplate subunit; baseplate tail tube cap; baseplate tail tube cap protein; baseplate tail tube junction; gp48;…
	MedDCM-JUL2012-C315-cds17|MedDCM-JUL2012-C315	VOG0451: Gp4 head completion protein; Holliday junction resolvase; PfWMP4_17; Possible phage head completion protein; Putative head completion protein; T4-like head completion protein; T7-like endonuclease; T7-like phage endonuclease; endodeoxyribonuclease I; endonuclease; endonuclease I; endonuclease-like protein; gp134; gp3; gp4 head completion; gp4 head completion [Enterobacteria phage RB14]; …
	MedDCM-JUL2012-C315-cds18|MedDCM-JUL2012-C315
	MedDCM-JUL2012-C315-cds19|MedDCM-JUL2012-C315	VOG4595: hypothetical protein
	MedDCM-JUL2012-C315-cds20|MedDCM-JUL2012-C315	VOG1005: PE-PGRS family protein; gp25; gp26; gp27; gp28; gp29; gp30; gp31; hypothetical protein; minor tail protein; minor tail subunit; tail protein
	MedDCM-JUL2012-C315-cds21|MedDCM-JUL2012-C315	VOG0997: -; Gp26 baseplate hub subunit; Putative base plate hub assembly catalyst; Putative base plate hub subunit protein; Putative baseplate hub assembly catalyst; Putative baseplate hub subunit; Putative baseplate hub subunit protein; T4 bacteriophage base plate protein; base plate assembly protein; base plate family protein; base plate hub assembly catalyst; base plate hub subunit; base plate…
	MedDCM-JUL2012-C315-cds22|MedDCM-JUL2012-C315	VOG1801: Acyl-CoA N-acyltransferase; acetyltransferase; acyl-CoA N-acyltransferase; hypothetical protein; putative acyl-CoA N-acyltransferase
	MedDCM-JUL2012-C315-cds23|MedDCM-JUL2012-C315
	MedDCM-JUL2012-C315-cds25|MedDCM-JUL2012-C315	VOG1860: gp57; gp60; gp64; hypothetical protein
	MedDCM-JUL2012-C315-cds26|MedDCM-JUL2012-C315	VOG1861: gp58; gp61; gp65; hypothetical protein
	MedDCM-JUL2012-C315-cds27|MedDCM-JUL2012-C315
	MedDCM-JUL2012-C315-cds29|MedDCM-JUL2012-C315
	MedDCM-JUL2012-C315-cds30|MedDCM-JUL2012-C315
	MedDCM-JUL2012-C315-cds31|MedDCM-JUL2012-C315	VOG4100: hypothetical protein
	MedDCM-JUL2012-C315-cds32|MedDCM-JUL2012-C315
	MedDCM-JUL2012-C315-cds33|MedDCM-JUL2012-C315
	MedDCM-JUL2012-C315-cds34|MedDCM-JUL2012-C315	VOG0481: -; 5' nucleotidase; 5' nucleotidase, deoxy family protein; DNA repair exonuclease; ORF035; Phi92_gp079; SPBc2 prophage-derived 5'(3')-deoxyribonucleotidase; Upf81.2; conserved hypothetical protein; deoxyribonucleotidase; gp30.2 conserved hypothetical protein; haloacid dehalogenase-like hydrolase; haloacid dehalogenase-like hydrolase domain-containing protein; hypothetical protein; hypoth…
	MedDCM-JUL2012-C315-cds35|MedDCM-JUL2012-C315
	MedDCM-JUL2012-C315-cds36|MedDCM-JUL2012-C315
	MedDCM-JUL2012-C315-cds37|MedDCM-JUL2012-C315
	MedDCM-JUL2012-C315-cds38|MedDCM-JUL2012-C315
	MedDCM-JUL2012-C315-cds39|MedDCM-JUL2012-C315	VOG1134: gp49; gp57; gp59; gp61; gp62; hypothetical protein; putative predicted product
	MedDCM-JUL2012-C367-cds1|MedDCM-JUL2012-C367	VOG4101: hypothetical protein; putative predicted product
	MedDCM-JUL2012-C367-cds2|MedDCM-JUL2012-C367	VOG4126: hypothetical protein
	MedDCM-JUL2012-C367-cds3|MedDCM-JUL2012-C367	VOG5907: gp054; gp055; hypothetical protein
	MedDCM-JUL2012-C367-cds5|MedDCM-JUL2012-C367	VOG4050: -; conserved hypothetical protein; gp85; hypothetical protein
	MedDCM-JUL2012-C367-cds6|MedDCM-JUL2012-C367	VOG3056: gp018; gp46; gp49; gp50; gp52; gp54; hypothetical protein
	MedDCM-JUL2012-C367-cds7|MedDCM-JUL2012-C367	VOG4051: gp69; hypothetical protein
	MedDCM-JUL2012-C367-cds8|MedDCM-JUL2012-C367	VOG4052: hypothetical protein
	MedDCM-JUL2012-C367-cds9|MedDCM-JUL2012-C367	VOG4551: TerL; hyphothetical protein; hypothetical protein; putative predicted product
	MedDCM-JUL2012-C367-cds12|MedDCM-JUL2012-C367	VOG4077: ORF237; ORF241; hypothetical protein; putative predicted product
	MedDCM-JUL2012-C367-cds13|MedDCM-JUL2012-C367	VOG4522: hypothetical protein; phage protein; putative predicted product
	MedDCM-JUL2012-C367-cds16|MedDCM-JUL2012-C367	VOG1395: gp57; gp58; hypothetical protein
	MedDCM-JUL2012-C367-cds19|MedDCM-JUL2012-C367	VOG4135: ORF134; ORF135; YomR; hypothetical protein; putative virion stractural protein; putative virion structural protein; putative virion structural protein 15; putative virion structural protein 20; virion structural protein
	MedDCM-JUL2012-C367-cds23|MedDCM-JUL2012-C367	VOG4036: -; hypothetical protein; hypothetical protein [Enterobacteria phage vB_EcoM-FV3]; putative predicted product
	MedDCM-JUL2012-C367-cds24|MedDCM-JUL2012-C367
	MedDCM-JUL2012-C367-cds25|MedDCM-JUL2012-C367	VOG5231: hypothetical protein
	MedDCM-JUL2012-C367-cds26|MedDCM-JUL2012-C367	VOG4094: HNH endonuclease; gp58; gp59; gp60; gp61; hypothetical protein
	MedDCM-JUL2012-C367-cds28|MedDCM-JUL2012-C367	VOG5442: baseplate wedge subunit; hypothetical protein; putative structural protein; structural protein
	MedDCM-JUL2012-C367-cds30|MedDCM-JUL2012-C367	VOG5621: hypothetical protein; putative predicted product
	MedDCM-JUL2012-C367-cds31|MedDCM-JUL2012-C367	VOG4504: hypothetical protein; indoleacetamide hydrolase; putative transposase
	MedDCM-JUL2012-C367-cds33|MedDCM-JUL2012-C367	VOG6943: hypothetical protein; putative predicted product; structural protein
	MedDCM-JUL2012-C367-cds34|MedDCM-JUL2012-C367	VOG4422: Phi92_gp242; hypothetical protein; putative predicted product
	MedDCM-JUL2012-C367-cds35|MedDCM-JUL2012-C367	VOG4423: hypothetical protein
	MedDCM-JUL2012-C367-cds36|MedDCM-JUL2012-C367	VOG4148: gp79; hypothetical protein; putative predicted product
	MedDCM-JUL2012-C367-cds37|MedDCM-JUL2012-C367	VOG4393: Phi92_gp227; hypothetical protein; hypothetical protein [Escherichia phage 2 JES-2013]; membrane protein
	MedDCM-JUL2012-C367-cds38|MedDCM-JUL2012-C367	VOG7716: DNA ligase; hypothetical protein
	MedDCM-JUL2012-C367-cds39|MedDCM-JUL2012-C367	VOG4098: ORF114; helix-turn-helix motif protein; hypothetical protein; putative helix-turn-helix motif; putative predicted product; transcriptional regulator
	MedDCM-JUL2012-C367-cds41|MedDCM-JUL2012-C367	VOG4055: hyphothetical protein; hypothetical protein; hypothetical protein [Escherichia phage rv5]; putative predicted product
	MedDCM-JUL2012-C367-cds42|MedDCM-JUL2012-C367	VOG4424: hypothetical protein
	MedDCM-JUL2012-C367-cds46|MedDCM-JUL2012-C367	VOG4138: DNA stabilization protein; hyphothetical protein; hypothetical protein; hypothetical protein [Escherichia phage vB_EcoM_FFH2]
	MedDCM-JUL2012-C420-cds1|MedDCM-JUL2012-C420
	MedDCM-JUL2012-C420-cds2|MedDCM-JUL2012-C420
	MedDCM-JUL2012-C420-cds3|MedDCM-JUL2012-C420	VOG4126: hypothetical protein
	MedDCM-JUL2012-C420-cds5|MedDCM-JUL2012-C420
	MedDCM-JUL2012-C420-cds6|MedDCM-JUL2012-C420
	MedDCM-JUL2012-C420-cds7|MedDCM-JUL2012-C420
	MedDCM-JUL2012-C420-cds8|MedDCM-JUL2012-C420
	MedDCM-JUL2012-C420-cds9|MedDCM-JUL2012-C420
	MedDCM-JUL2012-C420-cds10|MedDCM-JUL2012-C420
	MedDCM-JUL2012-C420-cds11|MedDCM-JUL2012-C420
	MedDCM-JUL2012-C420-cds12|MedDCM-JUL2012-C420
	MedDCM-JUL2012-C420-cds13|MedDCM-JUL2012-C420	VOG0481: -; 5' nucleotidase; 5' nucleotidase, deoxy family protein; DNA repair exonuclease; ORF035; Phi92_gp079; SPBc2 prophage-derived 5'(3')-deoxyribonucleotidase; Upf81.2; conserved hypothetical protein; deoxyribonucleotidase; gp30.2 conserved hypothetical protein; haloacid dehalogenase-like hydrolase; haloacid dehalogenase-like hydrolase domain-containing protein; hypothetical protein; hypoth…
	MedDCM-JUL2012-C420-cds14|MedDCM-JUL2012-C420	VOG0018: 24; ATP dependent DNA ligase; ATP dependent DNA ligase domain protein; ATP-dependent DNA ligase; ATP-dependent DNA ligase [Enterobacteria phage 9g]; ATP-dependent DNA ligase [Escherichia phage vB_EcoM_FFH2]; ATP-dependent DNA ligase-like protein; DNA Ligase; DNA ligase; DNA ligase (ATP); DNA ligase [Escherichia phage e11/2]; DNA ligase protein; DNA ligase, ATP-dependent; DNA ligase, phag…
	MedDCM-JUL2012-C420-cds15|MedDCM-JUL2012-C420	VOG4573: hypothetical protein
	MedDCM-JUL2012-C420-cds16|MedDCM-JUL2012-C420
	MedDCM-JUL2012-C420-cds17|MedDCM-JUL2012-C420
	MedDCM-JUL2012-C420-cds19|MedDCM-JUL2012-C420
	MedDCM-JUL2012-C420-cds20|MedDCM-JUL2012-C420
	MedDCM-JUL2012-C420-cds21|MedDCM-JUL2012-C420
	MedDCM-JUL2012-C420-cds22|MedDCM-JUL2012-C420
	MedDCM-JUL2012-C420-cds23|MedDCM-JUL2012-C420
	MedDCM-JUL2012-C420-cds24|MedDCM-JUL2012-C420	VOG4561: hypothetical protein
	MedDCM-JUL2012-C420-cds25|MedDCM-JUL2012-C420
	MedDCM-JUL2012-C420-cds26|MedDCM-JUL2012-C420	VOG5627: hypothetical protein
	MedDCM-JUL2012-C420-cds27|MedDCM-JUL2012-C420
	MedDCM-JUL2012-C420-cds28|MedDCM-JUL2012-C420
	MedDCM-JUL2012-C420-cds29|MedDCM-JUL2012-C420	VOG4548: conserved hypothetical protein; hypothetical protein
	MedDCM-JUL2012-C420-cds30|MedDCM-JUL2012-C420
	MedDCM-JUL2012-C420-cds31|MedDCM-JUL2012-C420	VOG4848: conserved hypothetical protein; hypothetical protein
	MedDCM-JUL2012-C420-cds32|MedDCM-JUL2012-C420
	MedDCM-JUL2012-C420-cds33|MedDCM-JUL2012-C420
	MedDCM-JUL2012-C420-cds34|MedDCM-JUL2012-C420	VOG4080: hyphothetical protein; hypothetical protein; hypothetical protein [Escherichia phage 2 JES-2013]
	MedDCM-JUL2012-C420-cds35|MedDCM-JUL2012-C420
	MedDCM-JUL2012-C420-cds36|MedDCM-JUL2012-C420
	MedDCM-JUL2012-C420-cds37|MedDCM-JUL2012-C420
	MedDCM-JUL2012-C420-cds38|MedDCM-JUL2012-C420
	MedDCM-JUL2012-C420-cds39|MedDCM-JUL2012-C420
	MedDCM-JUL2012-C420-cds40|MedDCM-JUL2012-C420
	MedDCM-JUL2012-C420-cds41|MedDCM-JUL2012-C420	VOG4660: hypothetical protein
	MedDCM-JUL2012-C420-cds42|MedDCM-JUL2012-C420
	MedDCM-JUL2012-C420-cds43|MedDCM-JUL2012-C420
	MedDCM-JUL2012-C420-cds44|MedDCM-JUL2012-C420	VOG8958: hypothetical protein; putative predicted product
	MedDCM-JUL2012-C420-cds45|MedDCM-JUL2012-C420	VOG9816: putative tail fiber protein
	MedDCM-JUL2012-C420-cds46|MedDCM-JUL2012-C420
	MedDCM-JUL2012-C420-cds47|MedDCM-JUL2012-C420	VOG4060: RDF protein; excise; gp34; helix-turn-helix domain protein; hypothetical protein; putative RDF protein; recombination directionality factor
	MedDCM-JUL2012-C506-cds1|MedDCM-JUL2012-C506
	MedDCM-JUL2012-C506-cds2|MedDCM-JUL2012-C506	VOG0982: 3' to 5' DNA exonuclease; 3'-5' exonuclease; DNA exonuclease; DNA exonuclease A; DNA exonuclease X; DNA polymerase; DNA polymerase III; DNA polymerase III PolC, epsilon subunit; DNA polymerase III PolC-type; DNA polymerase III alpha subunit; DNA polymerase III epsilon subunit; DNA polymerase III subunit; DNA polymerase III subunit epsilon; DNA polymerase associated exonuclease; DexA exon…
	MedDCM-JUL2012-C506-cds3|MedDCM-JUL2012-C506
	MedDCM-JUL2012-C506-cds4|MedDCM-JUL2012-C506	VOG4110: HTH DNA binding protein; gp44; gp46; gp48; gp50; hypothetical protein
	MedDCM-JUL2012-C506-cds5|MedDCM-JUL2012-C506
	MedDCM-JUL2012-C506-cds6|MedDCM-JUL2012-C506
	MedDCM-JUL2012-C506-cds7|MedDCM-JUL2012-C506
	MedDCM-JUL2012-C506-cds10|MedDCM-JUL2012-C506
	MedDCM-JUL2012-C506-cds11|MedDCM-JUL2012-C506	VOG1030: BcepGomrgp20; P18; conserved phage protein; enolase-like protein; hypothetical protein; hypothetical protein phage protein; minor tail protein; p20; protein of unknown function DUF1833
	MedDCM-JUL2012-C506-cds12|MedDCM-JUL2012-C506
	MedDCM-JUL2012-C506-cds13|MedDCM-JUL2012-C506
	MedDCM-JUL2012-C506-cds14|MedDCM-JUL2012-C506
	MedDCM-JUL2012-C506-cds15|MedDCM-JUL2012-C506
	MedDCM-JUL2012-C506-cds16|MedDCM-JUL2012-C506
	MedDCM-JUL2012-C506-cds17|MedDCM-JUL2012-C506
	MedDCM-JUL2012-C506-cds18|MedDCM-JUL2012-C506
	MedDCM-JUL2012-C506-cds19|MedDCM-JUL2012-C506
	MedDCM-JUL2012-C506-cds20|MedDCM-JUL2012-C506
	MedDCM-JUL2012-C506-cds21|MedDCM-JUL2012-C506	VOG0050: CDP/dCDP deaminase,zinc-binding; CMP deaminase; CMP/dCMP deaminase; CMP/dCMP deaminase, zinc-binding; Cd allosteric enzyme; Cd dCMP deaminase; DCMP deaminase; ORF260; Putative dCMP deaminase; competence protein; cytidine and deoxycytidylate deaminase zinc-binding region; cytidine and deoxycytidylate deaminase zinc-binding region family protein; cytidine deaminase; dCMP deaminase; deamina…
	MedDCM-JUL2012-C506-cds22|MedDCM-JUL2012-C506
	MedDCM-JUL2012-C506-cds23|MedDCM-JUL2012-C506
	MedDCM-JUL2012-C506-cds24|MedDCM-JUL2012-C506
	MedDCM-JUL2012-C506-cds25|MedDCM-JUL2012-C506
	MedDCM-JUL2012-C506-cds26|MedDCM-JUL2012-C506
	MedDCM-JUL2012-C506-cds27|MedDCM-JUL2012-C506
	MedDCM-JUL2012-C506-cds28|MedDCM-JUL2012-C506
	MedDCM-JUL2012-C506-cds29|MedDCM-JUL2012-C506
	MedDCM-JUL2012-C506-cds30|MedDCM-JUL2012-C506
	MedDCM-JUL2012-C506-cds31|MedDCM-JUL2012-C506
	MedDCM-JUL2012-C506-cds32|MedDCM-JUL2012-C506
	MedDCM-JUL2012-C506-cds33|MedDCM-JUL2012-C506
	MedDCM-JUL2012-C506-cds34|MedDCM-JUL2012-C506
	MedDCM-JUL2012-C795-cds1|MedDCM-JUL2012-C795	VOG4635: hypothetical protein; hypothetical protein ORF051
	MedDCM-JUL2012-C795-cds2|MedDCM-JUL2012-C795
	MedDCM-JUL2012-C795-cds3|MedDCM-JUL2012-C795	VOG1446: hypothetical protein; phage associated protein
	MedDCM-JUL2012-C795-cds4|MedDCM-JUL2012-C795	VOG4577: gp48; gp50; hypothetical protein
	MedDCM-JUL2012-C795-cds6|MedDCM-JUL2012-C795	VOG4416: gp40; hypothetical protein
	MedDCM-JUL2012-C795-cds7|MedDCM-JUL2012-C795	VOG8779: hypothetical protein
	MedDCM-JUL2012-C795-cds8|MedDCM-JUL2012-C795	VOG4044: base plate wedge subunit; hypothetical protein
	MedDCM-JUL2012-C795-cds10|MedDCM-JUL2012-C795	VOG0408: Clamp loader small subunit, DNA polymerase accessory protein; DNA polymerase accessory protein; DNA polymerase accessory protein clamp loader subunit; DNA polymerase accessory protein, clamp-loader subunit; DNA polymerase clamp loader subunit; DNA polymerase clamp loader subunit I; Gp62 clamp loader subunit DNA polymerase accessory protein; Putative clamp loader subunit; T4-like clamp lo…
	MedDCM-JUL2012-C795-cds11|MedDCM-JUL2012-C795
	MedDCM-JUL2012-C795-cds12|MedDCM-JUL2012-C795
	MedDCM-JUL2012-C795-cds14|MedDCM-JUL2012-C795
	MedDCM-JUL2012-C795-cds15|MedDCM-JUL2012-C795	VOG0409: -; DNA polymerase accessory protein, sliding clamp; DNA polymerase processivity component; DNA polymerase processivity factor; Gp45 sliding clamp DNA polymerase accessory protein; Possible sliding clamp; Putative DNA sliding clamp polymerase; T4-like sliding clamp protein; clamp loader subunit; gp45; gp45 sliding clamp; gp45 sliding clamp DNA polymerase; gp45 sliding clamp DNA polymerase…
	MedDCM-JUL2012-C795-cds16|MedDCM-JUL2012-C795	VOG4559: hypothetical protein
	MedDCM-JUL2012-C795-cds17|MedDCM-JUL2012-C795	VOG4040: MbpZ; ORF236; flavodoxin; hypothetical protein; putative predicted product
	MedDCM-JUL2012-C795-cds19|MedDCM-JUL2012-C795
	MedDCM-JUL2012-C795-cds20|MedDCM-JUL2012-C795	VOG0083: AAA domain ATPase; ATPase; ATPase containing protein; DNA repair exo subunit 2; DNA repair protein; Gp46 recombination endonuclease subunit; ORF009; Putative recombination endonuclease subunit; RecF recombinase protein; RecF/RecN/SMC N terminal domain protein; RncB; SbcC like protein; SbcC type exonuclease; chromosome segregation protein; chromosome segregation protein SMC; double-strand…
	MedDCM-JUL2012-C1036-cds1|MedDCM-JUL2012-C1036
	MedDCM-JUL2012-C1036-cds3|MedDCM-JUL2012-C1036
	MedDCM-JUL2012-C1036-cds4|MedDCM-JUL2012-C1036
	MedDCM-JUL2012-C1036-cds11|MedDCM-JUL2012-C1036	VOG4390: hyphothetical protein; hypothetical protein; hypothetical protein [Escherichia phage 2 JES-2013]
	MedDCM-JUL2012-C1036-cds18|MedDCM-JUL2012-C1036	VOG4181: hypothetical protein; putative PcfJ-like protein
	MedDCM-JUL2012-C1036-cds19|MedDCM-JUL2012-C1036	VOG4040: MbpZ; ORF236; flavodoxin; hypothetical protein; putative predicted product
	MedDCM-JUL2012-C1060-cds3|MedDCM-JUL2012-C1060	VOG4111: hyphothetical protein; hypothetical protein; putative predicted product
	MedDCM-JUL2012-C1092-cds1|MedDCM-JUL2012-C1092
	MedDCM-JUL2012-C1092-cds2|MedDCM-JUL2012-C1092	VOG4714: hypothetical protein
	MedDCM-JUL2012-C1092-cds3|MedDCM-JUL2012-C1092
	MedDCM-JUL2012-C1092-cds6|MedDCM-JUL2012-C1092
	MedDCM-JUL2012-C1092-cds7|MedDCM-JUL2012-C1092
	MedDCM-JUL2012-C1092-cds9|MedDCM-JUL2012-C1092	VOG0382: DNA gyrase; DNA gyrase subunit B; DNA topoisomerase; DNA topoisomerase 2; DNA topoisomerase 4 subunit B; DNA topoisomerase II; DNA topoisomerase II large subunit; DNA topoisomerase II large subunit DNA-dependent ATPase; DNA topoisomerase II large subunit N-terminal region; DNA topoisomerase large subunit; DNA topoisomerase subunit; DNA topoisomerase subunit DNA-dependent ATPase; DNA-topo…
	MedDCM-JUL2012-C1092-cds10|MedDCM-JUL2012-C1092
	MedDCM-JUL2012-C1092-cds11|MedDCM-JUL2012-C1092
	MedDCM-JUL2012-C1092-cds12|MedDCM-JUL2012-C1092
	MedDCM-JUL2012-C1169-cds3|MedDCM-JUL2012-C1169
	MedDCM-JUL2012-C1169-cds5|MedDCM-JUL2012-C1169
	MedDCM-JUL2012-C1169-cds6|MedDCM-JUL2012-C1169
	MedDCM-JUL2012-C1169-cds8|MedDCM-JUL2012-C1169
	MedDCM-JUL2012-C1169-cds9|MedDCM-JUL2012-C1169
	MedDCM-JUL2012-C1169-cds10|MedDCM-JUL2012-C1169
	MedDCM-JUL2012-C1169-cds11|MedDCM-JUL2012-C1169
	MedDCM-JUL2012-C1169-cds12|MedDCM-JUL2012-C1169
	MedDCM-JUL2012-C1169-cds13|MedDCM-JUL2012-C1169
	MedDCM-JUL2012-C1169-cds14|MedDCM-JUL2012-C1169
	MedDCM-JUL2012-C1169-cds15|MedDCM-JUL2012-C1169
	MedDCM-JUL2012-C1169-cds16|MedDCM-JUL2012-C1169
	MedDCM-JUL2012-C1169-cds17|MedDCM-JUL2012-C1169
	MedDCM-JUL2012-C1264-cds9|MedDCM-JUL2012-C1264	VOG4034: DNA modification methylase; conserved hypothetical protein; putative DNA methylase; putative predicted product
	MedDCM-JUL2012-C1264-cds10|MedDCM-JUL2012-C1264
	MedDCM-JUL2012-C1264-cds12|MedDCM-JUL2012-C1264	VOG0465: -; Gp22 prohead core protein; Possible prohead core scaffold protein; Putative prohead core scaffold protein; T4-like prohead core scaffold protein; gp22 prohead core protein; gp22 prohead core scaffold protein; gp22 scaffold prohead core protein; head scaffolding protein; hypothetical protein; major prohead-scaffolding core protein; mrohead core scaffold protein; phage prohead assembly …
	MedDCM-JUL2012-C1264-cds14|MedDCM-JUL2012-C1264
	MedDCM-JUL2012-C1264-cds17|MedDCM-JUL2012-C1264	VOG0473: -; DNA repair/recombination protein UvsY; Putative recombination protein; UvsY; Recombination, repair and ssDNA binding protein UvsY; Single stranded DNA-binding protein,phage-associated; UvsY; UvsY recombination protein; UvsY recombination repair and single-stranded DNA binding protein; UvsY recombination repair and ssDNA binding protein; UvsY recombination, repair and single-stranded D…
	MedDCM-JUL2012-C1264-cds19|MedDCM-JUL2012-C1264	VOG4037: hypothetical protein; hypothetical protein [Escherichia phage vB_EcoM_FFH2]; tail fiber protein
	MedDCM-JUL2012-C1266-cds5|MedDCM-JUL2012-C1266	VOG4127: hypothetical protein
	MedDCM-JUL2012-C1266-cds6|MedDCM-JUL2012-C1266
	MedDCM-JUL2012-C1266-cds8|MedDCM-JUL2012-C1266	VOG0080: ORF003; TmpG; Virulence Associated protein; VlrC protein; VrlC; VrlC protein; VrlC virulence-associated protein-like protein; adsorption associated tail protein; adsorption-associated tail protein; baseplate wedge initiator; baseplate wedge tail fiber connector; conserved phage associated protein; gp106; gp108; gp14 neck protein; gp16.2; gp37; gp40; hypothetical protein; neck protein; ph…
	MedDCM-JUL2012-C1266-cds10|MedDCM-JUL2012-C1266	VOG4111: hyphothetical protein; hypothetical protein; putative predicted product
	MedDCM-JUL2012-C1266-cds11|MedDCM-JUL2012-C1266	VOG4111: hyphothetical protein; hypothetical protein; putative predicted product
	MedDCM-JUL2012-C1439-cds2|MedDCM-JUL2012-C1439	VOG4085: gp29; holin; hypothetical protein
	MedDCM-JUL2012-C1439-cds3|MedDCM-JUL2012-C1439	VOG4697: hypothetical protein
	MedDCM-JUL2012-C1439-cds4|MedDCM-JUL2012-C1439	VOG0466: -; Gp23 major head protein; Gp23-Major capsid protein; Major capsid protein Gp23; Possible phage major capsid protein; Putative head vertex protein; Putative major capsid protein; capsid vertex; capsid vertex protein; capsid vertex protein I; capsid vertex protein II; gp156; gp23 major capsid protein; gp23 major head protein; gp23 major head subunit precursor; gp23 precursor of major hea…
	MedDCM-JUL2012-C1439-cds5|MedDCM-JUL2012-C1439	VOG0465: -; Gp22 prohead core protein; Possible prohead core scaffold protein; Putative prohead core scaffold protein; T4-like prohead core scaffold protein; gp22 prohead core protein; gp22 prohead core scaffold protein; gp22 scaffold prohead core protein; head scaffolding protein; hypothetical protein; major prohead-scaffolding core protein; mrohead core scaffold protein; phage prohead assembly …
	MedDCM-JUL2012-C1439-cds10|MedDCM-JUL2012-C1439	VOG1005: PE-PGRS family protein; gp25; gp26; gp27; gp28; gp29; gp30; gp31; hypothetical protein; minor tail protein; minor tail subunit; tail protein
	MedDCM-JUL2012-C1439-cds13|MedDCM-JUL2012-C1439	VOG4696: Tk.1 conserved hypothetical protein; hypothetical protein; putative predicted product
	MedDCM-JUL2012-C1439-cds14|MedDCM-JUL2012-C1439	VOG3386: gp14; gp17; gp85; hypothetical protein; putative predicted product
	MedDCM-JUL2012-C1439-cds15|MedDCM-JUL2012-C1439	VOG0462: -; Gp15 proximal tail sheath stabilization protein; Possible phage tail sheath completion protein; Proximal tail sheath stabilization protein; Putative tail sheath stabilizer and completion protein; T4-like tail-sheath stabilizer; gp15 proximal tail sheath protein; gp15 proximal tail sheath stabilization protein; gp15 tail sheath stabilizer and completion protein; hypothetical protein; p…
	MedDCM-JUL2012-C1439-cds16|MedDCM-JUL2012-C1439	VOG0461: -; Gp14 neck protein; Putative neck protein II; T4-like phage head completion, neck hetero-dimeric protein (T4-like gp14); T4-like phage head completion, neckhetero-dimeric protein; Virus neck protein; distal tail protein; gp14 head completion; gp14 head completion protein; gp14 neck protein; head completion; head completion neck hetero-dimeric protein; head completion protein; head comp…
	MedDCM-JUL2012-C1439-cds17|MedDCM-JUL2012-C1439	VOG0460: -; Gp13 neck protein; Possible phage neck protein; Putative neck protein I; T4-like phage head completion, neck hetero-dimeric protein (T4-like gp13); gp13 neck protein; head completion; head completion neck hetero-dimeric protein; head completion protein; head completion, neck hetero-dimeric protein; head completion-like protein; hypothetical protein; neck and head completion; neck prot…
	MedDCM-JUL2012-C1439-cds18|MedDCM-JUL2012-C1439
	MedDCM-JUL2012-C1439-cds19|MedDCM-JUL2012-C1439
	MedDCM-JUL2012-C1439-cds20|MedDCM-JUL2012-C1439
	MedDCM-JUL2012-C1439-cds21|MedDCM-JUL2012-C1439
	MedDCM-JUL2012-C1439-cds22|MedDCM-JUL2012-C1439
[truncated: 18,953 more rows]
