# Supplementary material for: Genome diversity of marine phages recovered from Mediterranean metagenomes: Size matters
Source: PLoS Genet. 2017 Sep 25;13(9):e1007018. doi: 10.1371/journal.pgen.1007018 (PMC5628999; doi:10.1371/journal.pgen.1007018)
Supplement: S3 Table — (XLSX) [file pgen.1007018.s015.xlsx]

## Sheet: Hoja1
	Table S3. pVOG categories associated to the 33 conserved proteins among the 54 Cyanophage genomes compared
	pVOG categories	Annotation
	VOG0025	(RecA-like) recombination and repair protein;
	VOG0083	phage recombination-related endonuclease Gp46;
	VOG0351	Gp21 prohead core scaffold and protease;
	VOG0356	Gp18 tail sheath protein;
	VOG0390	FmdB domain-containing protein;
	VOG0408	Clamp loader small subunit, DNA polymerase accessory protein;
	VOG0451	T4-like head completion protein;
	VOG0460	Gp13 neck protein;
	VOG0461	Gp14 neck protein;
	VOG0465	Gp22 prohead core protein;
	VOG0466	Gp23 major head protein;
	VOG0473	DNA repair/recombination protein UvsY;
	VOG0477	Gp48 putative tail tube associated base plate protein;
	VOG0996	DNA polymerase accessory protein;
	VOG0997	Putative base plate hub assembly catalyst;
	VOG1001	hypothetical phage protein;
	VOG1005	minor tail protein;
	VOG1134	gp49 Phage head protein;
	VOG1404	gp57;
	VOG1405	gp62 Phage DNA polymerase clamp loader;
	VOG1681	ATPase domain protein;
	VOG4039	putative membrane protein MbpL
	VOG4044	base plate wedge subunit;
	VOG4067	Zn-peptidase;
	VOG4548	conserved hypothetical protein;
	VOG4561	hypothetical protein
	VOG4575	hypothetical protein
	VOG4577	Putative tail tube associated base plate protein;
	VOG4584	structural protein
	VOG4695	hypothetical protein
	VOG4696	Tk.1 conserved hypothetical protein;
	VOG4697	hypothetical protein
	VOG4715	hypothetical protein
